# Supplementary material for: The specialized inner ear labyrinth of worm-lizards (Amphisbaenia: Squamata)
Source: PLoS One. 2024 Nov 14;19(11):e0312086. doi: 10.1371/journal.pone.0312086 (PMC11563369; doi:10.1371/journal.pone.0312086)
Supplement: S1 File — (TXT) [file pone.0312086.s001.txt]

LM3=47
0.0850752191830392 0.0243985827769505 0.0729113489344385
0.125422508978143 0.0328615987488437 0.0690907177209271
0.156729352939677 0.0403909324826484 0.0484430938077534
0.193005771930091 0.0472492898866179 0.0434758510483645
0.227124145832804 0.0550072133422939 0.0210714202111182
0.238929553536478 0.0441166984887605 -0.0121988567193556
0.23118564255937 0.00836180141634993 -0.0183373455451581
0.202410467893252 -0.0196293756097965 -0.0235636031607774
0.163589933048066 -0.0340756883383008 -0.0267857924972488
0.12358219639049 -0.0409151120033936 -0.030059228316735
0.0867633422951852 -0.0563197472193379 -0.0320810044534915
0.0545772449719644 -0.0808520105088196 -0.0275776197461196
0.0305115775252227 -0.110160824422753 -0.0154451638803252
0.0106821062249368 -0.131578978556452 0.00547652697295149
-0.0065624021901132 -0.144309409682523 0.0291533998880271
-0.0303000517526005 -0.1473295040898 0.0468029390079607
-0.0569565449156359 -0.136926740500562 0.0298880414840429
-0.0697666614343366 -0.11916040799631 0.00765969233550476
-0.0803078550588026 -0.0952227076188969 -0.0130250170458127
-0.0878241378459351 -0.0631868300466565 -0.0289644293830657
-0.0997622026669845 -0.0329500997429695 -0.0419911416476157
-0.116489893972689 -0.00600697347571746 -0.0472319013785055
-0.136125923199608 0.0165438907027867 -0.0504299815109061
-0.153174948777506 0.0443149967793682 -0.0437367990902969
-0.169556869219535 0.0771886389514047 -0.0279053995424478
-0.178525856450265 0.106936791734515 -0.000993999262734023
-0.176722078339992 0.11518669068631 0.0353167788538575
-0.155395392788336 0.107168923200135 0.0639672603481948
-0.12443100145023 0.0911502341408302 0.0764769915199442
-0.0893689838707015 0.0741453344674933 0.0727357013687809
0.143454738607953 0.0208284956635421 -0.0107581990273998
0.12614252692459 0.0111541274389395 -0.0185065618760968
0.0935976031669989 0.00965274008952093 -0.0359663718587731
0.0693101605368487 0.0415943002924827 -0.0487570380649239
0.0549191923795228 0.0716417959399841 -0.0473894414637608
0.0160155842138321 0.0620525420074497 -0.0545422869938894
-0.0274068480119315 0.0587168622744369 -0.0534846803221199
-0.0664566793314474 0.061869038298148 -0.0432546957091482
-0.0967496071259035 0.0563611706295678 -0.0312501161536088
-0.112788028277185 0.0448268798865569 -0.0133653209337551
-0.127009910961886 0.0268101054942277 0.000787604686465857
-0.121504162449835 0.00199565611549258 0.0176387648828313
-0.103360758001604 -0.0255821155673486 0.0289577942178684
-0.0756687612895419 -0.0485102727022801 0.0398952286887462
-0.0547615426649689 -0.0794877630512263 0.0435065039097973
-0.0250783967578361 -0.102074536678978 0.0296931666653866
-0.0196825222961509 0.0171304622757574 -0.00912454804160279
ID=1

LM3=47
0.108240155605916 0.0574345249747978 0.0750244181034899
0.139353977277174 0.0604667778807716 0.0751394848210802
0.160567501859658 0.0643156062354074 0.0594757273756879
0.179047458384035 0.0638200798088972 0.048984496791601
0.201354581026477 0.0573655908959014 0.0397634154063283
0.215515300829562 0.0403662537050933 0.0312587079369786
0.200930046914808 0.0220459674815755 0.0180608580537235
0.176634062843143 0.00695671605746727 0.00622920889124499
0.156232627280445 -0.0128356645889948 -0.00919719329325427
0.138804816837966 -0.0415761269735755 -0.0215789055365276
0.107756109990578 -0.0710669245016458 -0.0301003120674167
0.0743981693227661 -0.103711775196591 -0.0302553487538439
0.0403444871316375 -0.126233903415945 -0.0170988967951241
0.0125333994852723 -0.138688338379464 0.00415072096283291
-0.010651666400183 -0.14322347179684 0.0255363221553838
-0.0371703582907395 -0.138346971925609 0.0404561091063388
-0.0494629258607582 -0.130387877705322 0.0246657063058248
-0.0589115904921149 -0.117265710672597 0.00472591809514022
-0.0736158629415836 -0.0969305064478451 -0.0146147506144714
-0.0944339873345988 -0.0690841337339717 -0.0308590009837529
-0.119200277049605 -0.0381925706382207 -0.0346270932727038
-0.141023916800829 -0.00687213306863562 -0.0275574637583993
-0.153876119786983 0.0238558316568825 -0.0173433915053605
-0.156602360670345 0.0530484301093709 -0.00854711903705548
-0.147746728693463 0.0773484903812911 -0.000904049828022729
-0.132598388456588 0.0925248619631606 0.0120956193655865
-0.115666554678906 0.102832954747692 0.0261873658708379
-0.0950778139094505 0.101543259856189 0.0394356497797138
-0.0770749252871766 0.0929100861198958 0.049089704405917
-0.0584406868707048 0.0854256000320384 0.0564831314970723
0.165594112939502 0.044807294963147 0.00748973222248349
0.154701243907544 0.0354761674772385 -0.0087743793123692
0.131578028400489 0.0521960946373767 -0.0325136516963535
0.0957097966511481 0.0648748621573702 -0.0595861253975797
0.0627913651639862 0.0755297149542673 -0.0752620259449475
0.0221271412180147 0.0981500699446123 -0.0860773124042169
-0.0224070265028931 0.111257191060986 -0.0767286058023325
-0.0654718162300229 0.102962789048957 -0.0544411917097086
-0.101109610752901 0.0878551099991705 -0.0279955696747542
-0.119851420916206 0.0637542613306523 -0.00138000201903274
-0.11646562815911 0.0410130912027488 0.0239115128846108
-0.106715483021114 0.0137597996182262 0.0400898013147797
-0.0923731651242194 -0.0129776935629704 0.0543365523863229
-0.0719862461863266 -0.0390195393167288 0.0647385529448421
-0.0478296084659903 -0.0573187140304035 0.0791778820268919
-0.0319569944145267 -0.124281154918686 0.0251432938855509
-0.010861106542364 -0.0148147450712781 -0.0880715509186911
ID=2

LM3=47
0.0882508987468277 0.0333770752132026 0.0869911485620297
0.129353017771034 0.0427183657942726 0.0779034588403144
0.155704678645496 0.0571866199215549 0.0468782514255627
0.184699522255495 0.0787505426527114 0.0295389557739484
0.205636671766005 0.101117385831677 -0.00175455153313727
0.220034722955581 0.079031570436488 -0.0336333042016005
0.217055408623309 0.0346284348741891 -0.0329859469787924
0.195550133603409 -0.00596661225453975 -0.0319831750449511
0.162510587049737 -0.0359467657706093 -0.0297616300718424
0.127070494673453 -0.0606005771958151 -0.0253892407105869
0.0937366197130773 -0.0878768068554423 -0.0229961252629117
0.0649291073560652 -0.118309848106791 -0.0253851828517144
0.0362516125622836 -0.142137460707654 -0.0222183845140357
0.00764554793048313 -0.154601317916375 -0.0127657541968968
-0.0186370524744231 -0.159245554768632 0.00362579298580205
-0.0427360276427202 -0.148042495688104 0.0274604638071628
-0.0613294981058293 -0.150547888047054 0.00484267756338671
-0.0699029367398959 -0.140416636967705 -0.0155961241409333
-0.0756679573191071 -0.120678008110291 -0.0310380067612955
-0.0837540567011182 -0.0907935034251875 -0.039102183186092
-0.0892187156275271 -0.0552662853596024 -0.0435516303880173
-0.09774677324113 -0.0192826833305598 -0.0465745872655763
-0.110442233454527 0.0137849071362271 -0.044895931069551
-0.122674831417481 0.0476905726399554 -0.041587084516144
-0.133572754001103 0.0842225749879065 -0.0290286232898794
-0.137545762022499 0.119030643991485 -0.00974631886493262
-0.128920778690994 0.129068490274445 0.0231697647736627
-0.114052492203766 0.119327570425864 0.0521846138709331
-0.097969761771843 0.105638393471444 0.0755248214534349
-0.0813466683080953 0.084743157642857 0.0942995936655852
0.14441246901456 0.034421516215542 -0.00793055692215321
0.127741170260764 0.014891416098761 -0.0122950853178558
0.0965474466583438 0.00377294723188691 -0.0210492796743126
0.0665511159440602 0.0226731045846312 -0.0288880288965764
0.0467669840294754 0.0458480253985185 -0.0310921827717412
0.0151611927588152 0.0592753533943311 -0.0404595322437434
-0.0187947541521538 0.0635437154102751 -0.0474032945518096
-0.0513031131427472 0.0631529929999323 -0.0510695083256125
-0.0788306710282234 0.06045015974808 -0.0378976904303781
-0.103696309009032 0.0494360870618886 -0.0211232628676996
-0.123922692233522 0.0303787306417235 0.00693060804822699
-0.131720142794779 0.00113556915347925 0.0349057106507998
-0.124496458041594 -0.0288745870008603 0.0567098932582942
-0.112240076076026 -0.0603823561491758 0.0686203091917065
-0.0915505235192156 -0.0877411464744683 0.0673677234552307
-0.0357296432531753 -0.117513722658806 0.00578767659591722
-0.0143601661649049 -0.0297202346035874 -0.0430629545551347
ID=3

LM3=47
0.110933362808984 0.0214659640380428 0.133015765509394
0.131755714643221 0.023990558855478 0.112007836895182
0.152451733507855 0.028475879568804 0.0833360174222022
0.171086572495555 0.0300187972139776 0.0650694372472268
0.196574688132332 0.0282070398218857 0.0362687885563099
0.212004024217093 0.00618333426691743 0.0015294503140856
0.204205158943603 -0.0212749774535902 -0.0227059377531804
0.18503076199865 -0.0396360937486731 -0.0355434067576288
0.158702878449401 -0.0457669125498009 -0.0395811020070989
0.13237106156485 -0.0556919304909894 -0.0393100254651113
0.106156362206328 -0.0705351452279122 -0.0373382797567385
0.0792677501107504 -0.0873504022825188 -0.030925473736861
0.0529422177555042 -0.102224695302245 -0.0205107246025733
0.0283445077255977 -0.114716785572807 -0.00891611391216749
0.00283292225390233 -0.12282879677157 0.00181439044044814
-0.0287001681821055 -0.125213957668478 0.0145944145797883
-0.045671421579816 -0.117450066557846 0.00749480305004624
-0.0579007377957405 -0.106463001644828 0.00315944737599137
-0.0735464950830056 -0.0951785939251149 -0.00393473392272302
-0.0900918488288262 -0.0809823804298691 -0.0171536616871793
-0.108951185554814 -0.0659998164503703 -0.0280100451209599
-0.122570963038573 -0.0469350803333672 -0.0379404513925743
-0.13311160119524 -0.0248836504253063 -0.044201005802874
-0.149819611409681 0.00260039648197993 -0.0445619544593507
-0.16260633816406 0.0453029048281547 -0.0245669097929416
-0.171183724168021 0.0943428368893998 0.00998642272920875
-0.17484387309107 0.132452363682772 0.0532256490249468
-0.157042592696302 0.151897915210207 0.0913416917459782
-0.129447907118776 0.156097215359461 0.111679815397944
-0.0971502872597818 0.155816539137664 0.123429468118113
0.137266090689153 0.00579202088416372 -0.0280142320311833
0.128960460043039 -0.00421289368798992 -0.0357249174297063
0.105113731562729 -0.00102311061027476 -0.0515295962364766
0.0778712632629317 0.0265776705811666 -0.0650277774777737
0.0535261828011444 0.0500675147273626 -0.0751490952746056
0.0144391412503882 0.0622826729580898 -0.087280539989053
-0.0286781100919872 0.0625777006659625 -0.085033949865558
-0.0680739109303671 0.0505278170973006 -0.0723720605318836
-0.0964597947394915 0.0290796366239647 -0.0540160874327374
-0.113909865788849 0.00951504935031826 -0.028338194284735
-0.121514305593278 -0.00758933407167788 -0.000851057617034724
-0.123392381386736 -0.0278815096530233 0.0195090877266649
-0.106193093216673 -0.0451452105824088 0.0371957366654342
-0.0814256021365692 -0.0628004796670555 0.050341367510685
-0.0505186213391846 -0.078749684952009 0.0538844422467885
-0.0138384381560246 -0.0826398028645834 -0.00105780183812303
0.00381865952682806 -0.0168240267746334 -0.0405987408557019
ID=4

LM3=47
0.072778000018995 0.0294013018682103 0.0672119796718684
0.124319281472773 0.0310018190864105 0.0504272153504261
0.150097246419505 0.0630185295479059 0.0709977877702472
0.198152906137504 0.0774633276075342 0.0877194255041185
0.244023414941297 0.0739806131354966 0.0546616970933221
0.264229649737631 0.0447896543628976 0.00793725520886004
0.259806906854869 0.00147480014965859 -0.028185413778442
0.221627777443171 -0.0232455309658894 -0.0572641527970626
0.172730572370841 -0.0363136514100207 -0.0659683209542728
0.128511734606278 -0.0455153785585085 -0.0553440360263564
0.091354889694351 -0.0559648088092892 -0.0427845488852878
0.0587526763404613 -0.0665436452186436 -0.0299359587847983
0.0320564900713486 -0.0820813135790237 -0.0160213899413556
0.0126887965329452 -0.100621632808248 0.00108731337797504
-0.00706171184991589 -0.117048323383618 0.01784940666735
-0.0318186679410169 -0.129280883784806 0.0334442435587841
-0.069524219512011 -0.122032085924788 0.0191115107887202
-0.0796239226286223 -0.100541453714957 -0.00480585409728792
-0.0926870652563527 -0.0788157375219419 -0.0217155786880584
-0.107272233452518 -0.0543213882580211 -0.0374292967629228
-0.128360257148063 -0.0320367314516786 -0.0476782558086296
-0.147202948644303 -0.0111165870717699 -0.0567564826741242
-0.156401864639677 0.013406480419037 -0.0620774426729818
-0.161179838334665 0.0410644597888854 -0.0564574259845595
-0.159671069775604 0.069527707604733 -0.0357953334089049
-0.158171333628292 0.0895845278184876 0.000435917703617875
-0.144561967908161 0.0989449188977 0.0399139436967121
-0.110704685906609 0.101235261221698 0.0640672437754568
-0.0822706560052464 0.0688373776670472 0.0671577860044375
-0.0510160483253843 0.0292383063544852 0.0619183357853757
0.13369861348355 0.0142397793109186 -0.0239520155028531
0.116277593324974 -0.000162490187644561 -0.0354119789220088
0.0753318314900713 -0.0106183189871937 -0.0357848786432247
0.0396914838316954 0.0045806600159337 -0.050606469232005
0.0382490731687633 0.0346450184543421 -0.067027145003725
0.00184962600858556 0.0422961629026461 -0.0745413881745885
-0.0378540669656622 0.0408025220897034 -0.0717437965075875
-0.0765590947273234 0.0369535062062053 -0.0649620003596106
-0.108913867504167 0.0353715183065033 -0.0512290518885502
-0.133009894223471 0.036983971737723 -0.0321075916368445
-0.152608310768964 0.0183869664191247 -0.00614210543698422
-0.151490835458277 -0.0121481320315086 0.0194175234171138
-0.134091752030352 -0.040457348694409 0.0374041710501775
-0.109251039051469 -0.0643178183390348 0.0452392394080667
-0.0804185000004743 -0.081792880173187 0.0430190712392357
-0.0397678577533717 -0.0780742872108184 0.0030072959975127
-0.0357235861597437 -0.01700200524437 -0.0319960984875917
ID=5

LM3=47
0.0956269458164698 0.0339543328281383 0.0996019877541281
0.136778145759881 0.035107383620548 0.0896978907112561
0.165211331710236 0.0459290710641485 0.0624788226139842
0.197749721372148 0.0597181902724451 0.0462836046829666
0.223844018389611 0.0744096082663954 0.0132964791230547
0.235583022060702 0.0616904347923944 -0.024678384374087
0.223383933516322 0.0232218925924992 -0.0374262051433881
0.192273373762697 -0.00796735670523408 -0.0435488716387307
0.154098128181297 -0.0292912403808426 -0.0425086883353005
0.116805810328765 -0.0458882064649989 -0.0359935179084
0.0814549830856244 -0.0644543564742601 -0.0318326899297934
0.0547724232542546 -0.0938622638426924 -0.0290967577353352
0.0329490842075841 -0.121840533328564 -0.0173200011953214
0.0150618685869446 -0.140309888364619 0.0052524603362559
0.00188657485404096 -0.152525423713066 0.0333111297040797
-0.0263648771113944 -0.154011332803191 0.0516562148221233
-0.0550064587301415 -0.143475397423469 0.0252351431110892
-0.0656231839526815 -0.122186441626869 -0.00168965435362048
-0.0727232751837217 -0.0962042426890497 -0.0229604560535445
-0.0830810371901333 -0.0667090026511221 -0.0420433502911908
-0.0987218382273473 -0.0356700632575111 -0.0537065077677712
-0.115357152620286 -0.00590770082330551 -0.0606756335394846
-0.130320993563066 0.0224545453150091 -0.0598258904770286
-0.144855312578018 0.0511380892900058 -0.0505471448428991
-0.157250035398411 0.0831833769822136 -0.031636250965927
-0.163474180898898 0.110563053907523 -0.00178360445406792
-0.153836291710128 0.120059268248562 0.0341500368945709
-0.127385039159313 0.115024321645974 0.0606305187879223
-0.0981232299091956 0.0902915590781659 0.0687024233296645
-0.0627575285308972 0.0656372197645735 0.0744944451581797
0.138577431411513 0.0301142809472856 -0.00700203394362162
0.120218329360487 0.0122874574167012 -0.00965530025293721
0.0899035620571903 0.00869519447863702 -0.0261100294242402
0.062600695068003 0.032062935912798 -0.0421035019897412
0.0479318296510304 0.0608285578126959 -0.045616466009709
0.0121857339824394 0.0664068870137102 -0.0544084409224361
-0.0258747306793705 0.066220292089929 -0.0568333952213036
-0.062234471448871 0.0651811335559785 -0.0524982808384099
-0.0911215453070866 0.0594870471758413 -0.0390302183631378
-0.113646827779543 0.0462317697332175 -0.0246502007603396
-0.132088197567209 0.0323214859262378 -0.000209832386809453
-0.129956069985008 0.00400873933925447 0.0215163557986047
-0.110724626443732 -0.0239974820545053 0.0341999248042419
-0.0832765390097699 -0.0462393158291692 0.0393894553267375
-0.0619589299690854 -0.0721584772120695 0.0397905460192663
-0.0236046635639848 -0.0960249063554979 0.0217551963307292
-0.01378718727302 -0.0104460290633479 -0.00657950805512992
ID=6

LM3=47
0.102654721472145 0.0436762820213262 0.0714911469367035
0.134724093775559 0.0518584044557016 0.0684208667480991
0.161605187216845 0.0565068279308144 0.0626248075338262
0.185594215341377 0.0607947433096901 0.0553443866003239
0.210990673399239 0.0571657486317859 0.0411558031807632
0.223643904769126 0.0352916270405021 0.0242219256029143
0.215785627577424 0.0110961196341479 0.00502852229633375
0.193719495091871 -0.00773407755776098 -0.00949663088595181
0.164094360302045 -0.0225182027512969 -0.0177826055450193
0.135596378997855 -0.0445107688583154 -0.0242267085699328
0.107349990018681 -0.0737721763180814 -0.0288817480086583
0.0751479825105159 -0.101877066263704 -0.0253114246635054
0.0419316808678591 -0.120391544782129 -0.0117055969649302
0.010134696409453 -0.128382959795703 0.00480653265253247
-0.0176038135283085 -0.134870155711215 0.0230961435426716
-0.0457082432949551 -0.133727319173321 0.0433818302852926
-0.0579687752717461 -0.128305515604976 0.0231313332655303
-0.0652865708054405 -0.115933884750962 0.00296316080895243
-0.0749477711621935 -0.099050981947005 -0.0151993940404478
-0.0936726696124764 -0.0756726541048176 -0.0260314829594375
-0.112826190476432 -0.0459895159412663 -0.0277794366720356
-0.130250279455648 -0.0151920086031963 -0.0257644433291795
-0.143458775015679 0.0131978337444075 -0.0231994100210129
-0.148796694292675 0.0403264998972855 -0.018344998160749
-0.147061975132044 0.0659123982229594 -0.00663222812502406
-0.136820620068172 0.0868628200667722 0.0120273735351405
-0.122699651243738 0.0951151903931468 0.0380741689521246
-0.104850187079564 0.0926125783558085 0.0619563531142807
-0.086030255263716 0.0839581953874793 0.0766281140094756
-0.0639190853085243 0.0687989616980771 0.0788311160346281
0.160328493229526 0.0330950998867914 0.0111849997749302
0.149937009953448 0.0160999218001267 -0.00583047382903175
0.12730288280693 0.0225319333242477 -0.0325562515988659
0.0979132741623016 0.0449861686830359 -0.0568040160148323
0.0687672950478114 0.0593677419262353 -0.0749659688040665
0.0229323406288902 0.072344883828787 -0.088586959392451
-0.0249519780513391 0.0875264147677705 -0.0863510322978418
-0.0732753982135626 0.0854713509892141 -0.0730240411126528
-0.108034452967862 0.0682737463895028 -0.0463441226538491
-0.122498005419824 0.0466027904443502 -0.0110026738695833
-0.119395657827045 0.0288595768576114 0.0237587474976122
-0.109024045472809 0.000990301999548138 0.0420558079524027
-0.100716129747124 -0.030387033736208 0.0492141740833047
-0.0813963091126667 -0.0578300137368545 0.0542277627471853
-0.0592332395812828 -0.0815769294242683 0.0593411934008034
-0.0314318197227763 -0.104792305223468 0.0203820342786325
-0.00548864371420354 -0.0255401204151198 -0.0646661956742222
ID=7

LM3=47
0.123452092791511 0.0495174276329208 0.102519240244545
0.152749239533573 0.0472508861062829 0.0975724407503338
0.172874310659002 0.0526334846562085 0.0779369087258676
0.192345060563687 0.0552799775055978 0.0652092307198261
0.216945966685757 0.050615744252701 0.0454291148572858
0.21916551160355 0.0234070348705539 0.0158567245584135
0.19848557487106 -0.00142305393092219 -0.0102824693454208
0.18065106524564 -0.0263428285334325 -0.0273318473928121
0.161063127755542 -0.0469386423962611 -0.0356126787287554
0.135128668198116 -0.0625417829444506 -0.0361068099591264
0.104284265177362 -0.0718884680599049 -0.0262687804567959
0.076463635450111 -0.0939572913016403 -0.0181822273314971
0.0543087177077987 -0.121078497989482 -0.0130029915518412
0.0320137001404662 -0.14317752340721 -0.0075167059501562
0.00850585366548323 -0.159335617350697 0.00987217717918053
-0.034588159189559 -0.156256982784633 0.00418773562096351
-0.052306476931683 -0.144270969834009 -0.01162998765925
-0.0599226851368912 -0.123311659050577 -0.0225982552806281
-0.0637364196866979 -0.101983293181303 -0.0289352922991959
-0.0744177401424596 -0.0792027518343404 -0.033297476321228
-0.0894677380893035 -0.0563226879202646 -0.0397428449606705
-0.107190439709927 -0.0345793408709817 -0.0461655123020109
-0.124609236798839 -0.0111153528177959 -0.0460813501390948
-0.137783061777312 0.0212573776012102 -0.0371507251029974
-0.1535592101042 0.0654937150967455 -0.021788334358832
-0.166347826802896 0.113407240443088 0.00236194562947031
-0.159850042151033 0.143363066868334 0.0423420548401433
-0.132724136618492 0.145561865207802 0.0781629726459627
-0.103198171909685 0.136734990101312 0.102062678024751
-0.0722846072095506 0.117638760278749 0.112888942816404
0.133451963534592 0.0466449517344567 -0.0286010931423061
0.122683533952394 0.0393706705457443 -0.0370722487573616
0.101366934993031 0.0325353813855023 -0.0480502720942319
0.0741466814344053 0.0320427569320369 -0.0621778632668124
0.053487032091311 0.0297213438325212 -0.0846447513746242
0.0123745432078542 0.0377389053296314 -0.0900821658006709
-0.0271028067956034 0.052628491123387 -0.0825650779184627
-0.0622896140654055 0.057741231699631 -0.0656670025359305
-0.0803850981272438 0.0520126204258932 -0.0371747352758037
-0.0886065750715595 0.0308049732690031 -0.0119309744824325
-0.0995082064009189 0.019291380263302 0.0152106545421195
-0.0981473045197318 0.00599196361240092 0.0382063158621189
-0.0897081222314826 -0.0095017162839828 0.0544440731783729
-0.0747882948668352 -0.029427292603309 0.0577087752018533
-0.0559051747955627 -0.0496899375062152 0.0510315878081183
0.0015746448220667 -0.0790130185122511 -0.0167089674329727
0.0164013931741737 1.93727484986538e-05 0.0268437651920784
ID=8

LM3=47
0.134841902601205 0.0192488590343908 0.0811002170326924
0.159055932726884 0.0274320873524119 0.0752756093370338
0.177938295424263 0.0365490995415543 0.0611289539998503
0.190298326738584 0.0436797900180664 0.0475418083690123
0.207460014709649 0.0407802936462125 0.0294463787386421
0.215366074222744 0.0233453861409668 0.00985319788836257
0.212600375224321 0.00516936881444409 -0.00745846813751066
0.195561171271174 -0.00871350594918337 -0.0156974770103606
0.171841701027137 -0.0182096425988459 -0.0178483106684494
0.14593131607359 -0.0330782029329797 -0.0175973739102726
0.117744767750859 -0.0562551813145931 -0.0207512595421365
0.0870192606113172 -0.0828055302824213 -0.0167929709320243
0.0573000220211819 -0.10418789272931 -0.00214113854693776
0.029292536362273 -0.120713214996023 0.0106688693822445
0.000509560479259635 -0.12846210302223 0.0187298656309742
-0.0331845459557001 -0.12424602671277 0.0265631014311753
-0.0503858163692009 -0.114786647330778 0.0133252373849795
-0.064679357685914 -0.103609895255407 0.00312628331228186
-0.078582000968833 -0.0872208419914256 -0.00792948431557451
-0.0945074958874022 -0.0647178656035432 -0.0173727133436701
-0.110603145706609 -0.0393469971510594 -0.0221104751590772
-0.131689488205938 -0.0178722157560936 -0.0212163954819347
-0.147926306885674 0.00600350102049292 -0.0186374834712473
-0.157047330715572 0.0346709459309902 -0.0134414428193998
-0.158876864255503 0.0675614877317492 -0.0112760208465605
-0.154154048989709 0.0955516908703429 0.00355244510315437
-0.143630090774139 0.107510487915468 0.0292321936728325
-0.125871004533663 0.104048597350395 0.0531458061215566
-0.102651637797753 0.0895122993704281 0.06299148339694
-0.0811310331802125 0.0679506527860596 0.062609454127463
0.165389473260616 0.0197262036281461 -0.0148168827341516
0.157877991872682 0.0143383684898526 -0.023289983796254
0.139161943646229 0.0321438987096554 -0.0360439734109588
0.11140548340944 0.0634343388534036 -0.0533959868076889
0.0817120203588773 0.0815320130065955 -0.0690467002468828
0.0328915613675064 0.078960245344889 -0.0825719355426701
-0.018960548344894 0.0708859095494429 -0.081012819308716
-0.0684245772304602 0.0622787250464112 -0.0711552573182428
-0.102439453482095 0.055166562562916 -0.0420199202733417
-0.113830854018409 0.0396248360157714 -0.00909952571926358
-0.117529058658285 0.0216845153025741 0.0154236321677176
-0.115712115464218 -0.00373397723350867 0.0267587948173819
-0.106267054089346 -0.0301531297435341 0.0341746188232113
-0.086372569826305 -0.0518469304088167 0.0425217247993677
-0.0649041321936862 -0.0713610650018958 0.0488066568743664
-0.0205023326471345 -0.090979671470485 0.0136080528746495
0.0026558109140242 -0.0108143303318985 -0.0577098863090983
ID=9

LM3=47
0.104356187061624 0.0555183099963023 0.0666698346528289
0.134209756991767 0.0642719860383357 0.0689452537418537
0.156646209322241 0.0625386114416883 0.0573894485934988
0.175115313870189 0.0609291067111517 0.0499903197023718
0.192663462080103 0.0603437711379394 0.0337980997557567
0.201912393080158 0.0467881542786212 0.0151137145071171
0.193233342582283 0.0249786136609198 0.000461236573286103
0.176600854007778 0.00272631316456669 -0.00735859704359266
0.161328278764268 -0.0196245887441499 -0.0163632302695051
0.142245705613326 -0.0452374452016086 -0.0233978811562922
0.110882447831469 -0.0734859760368578 -0.0242719981629351
0.0763872629357855 -0.104088292872797 -0.019857749497254
0.0425301338440613 -0.126540363532762 -0.01080096246103
0.0133710396235851 -0.13707480994072 0.00324847610851091
-0.0114353674556343 -0.139792678894519 0.0147341543197955
-0.035537536563019 -0.1367813961029 0.0274849175088697
-0.0583021209036499 -0.130502869045347 0.0211642579803669
-0.0750985485720369 -0.121937316301688 0.0173859108590256
-0.091615331105989 -0.105431245051705 0.00826267616815226
-0.107547021028807 -0.0788187466934901 -0.00538276980129215
-0.119195300965195 -0.0457391338569264 -0.0191559562068379
-0.131768311664343 -0.0114987912824616 -0.0257275942100598
-0.144132831832591 0.0194761198882762 -0.0219855868553642
-0.148395446804709 0.0492882590450757 -0.0137830914410155
-0.143238686369021 0.0763985617455738 0.000283327783946678
-0.129990468025352 0.099066441510871 0.0151150206933927
-0.112237629715304 0.115418331498256 0.0254071584813435
-0.095084240590645 0.121590161554713 0.038180911228483
-0.0816857228176435 0.112666572661038 0.0483753288639644
-0.0684938872377305 0.101895946872422 0.0575207521070059
0.164530659266149 0.0417361489554855 0.00368866425245887
0.158127161813187 0.0310027461231554 -0.0108389158530806
0.14232708010335 0.0495062930073832 -0.0282679772675806
0.108532047091708 0.0668588444337389 -0.0493143656035081
0.0765868720792242 0.0820790791048088 -0.0576014708482524
0.0303986260189228 0.0942592326162805 -0.0652420184907741
-0.0169255140235936 0.106823671291229 -0.0594886649679349
-0.0633955213943513 0.103237244418417 -0.0461168001459878
-0.0997542482631376 0.0863826041622708 -0.0286063478278469
-0.117434755321366 0.0582641828370058 -0.00682168644186086
-0.122646154786541 0.0283902687063392 0.0132791098259191
-0.120875578981318 -0.00410973896353407 0.0271149102748382
-0.107562937696505 -0.0371305257065294 0.0388646772900837
-0.0864300337673002 -0.0709742409619223 0.0481809247820401
-0.0489531743379404 -0.0876706389550648 0.0569638014362185
-0.0324927954237959 -0.11622811910955 0.0131492597517636
-0.00683912486400968 -0.0300462568350053 -0.0640494880042066
ID=10

LM3=47
0.119982851543278 0.045401284860642 0.10184437693439
0.150806653457536 0.047308674259024 0.0934810305088841
0.174276293857344 0.0494273042410303 0.0745188206255774
0.190015924907549 0.0506466892793565 0.0587379385367414
0.210397484279034 0.04849238601644 0.0366270819372
0.218271040933257 0.0278240829285381 0.00991639907961515
0.208999999916382 0.00530113637315971 -0.0129684654377049
0.193012221453798 -0.0147161410559385 -0.0261638015652352
0.170320957907776 -0.0303201309891809 -0.0284534119612955
0.144771132757824 -0.0466144023608567 -0.0212719277530138
0.116000029310754 -0.068533261073736 -0.0125836508839043
0.0847905889342389 -0.0937609225040244 -0.00736136694726391
0.0527943431835118 -0.11388214416316 -0.00511184829568834
0.0222582301472619 -0.125625757165459 -0.000572677728716866
-0.00777195047276426 -0.129396846471469 0.00517897169008657
-0.0446911485279136 -0.127471336029342 0.00867074730959405
-0.0606203295452944 -0.120043266026349 0.00161007744560539
-0.0700601694889871 -0.110247115927292 -0.00609303984849367
-0.0799640145180976 -0.0976507251676741 -0.0150440030441821
-0.0920476646975484 -0.077904237282318 -0.0215786794761493
-0.103294770288511 -0.053097723781029 -0.0255322816382497
-0.122883419870051 -0.0341879265221958 -0.0299411070013144
-0.138791479481907 -0.0132316586215156 -0.0273979112894839
-0.151505164130001 0.0133491119586972 -0.0201436467746472
-0.155406228558261 0.0507924229933219 -0.00912402742265572
-0.148038997562995 0.0886360409091171 0.010565519581209
-0.132184931072104 0.115117829155014 0.035943696659815
-0.113305855035549 0.125531366173275 0.0611118708604741
-0.0935963213690585 0.11984087031015 0.0760395721894862
-0.076360584667901 0.107408713435162 0.0868281600378501
0.160320699715667 0.0325166454754426 -0.0225627172530457
0.150240892508755 0.0208173771949738 -0.0297748874015545
0.127344333246617 0.0217236674375782 -0.0440087861306041
0.0995592584810284 0.0425066088904522 -0.0573846937855721
0.0722265234972064 0.0590658825180822 -0.0628049228573169
0.0295916651605293 0.0698844641635568 -0.0696977634521985
-0.0170247698793172 0.0744798957326521 -0.0666679143482116
-0.0623915014322724 0.0692232992828141 -0.0552097861443505
-0.0941638566267031 0.0443778605898979 -0.0396686896923603
-0.10691472142662 0.0232208257711536 -0.0100180597403761
-0.116431319440487 0.0107210232599308 0.0153267324286567
-0.110532620021629 0.000565766867676163 0.0370607711586295
-0.0989488216096385 -0.0178774379420155 0.0505615758537132
-0.0848221391291149 -0.043082495397462 0.0552372276613846
-0.0755842908611692 -0.0730019620034882 0.0497722151445186
-0.0208029101562356 -0.0863615333179829 -0.000239502741351327
0.00817221236661936 -0.0172655556811842 -0.0428685651225076
ID=11

LM3=47
0.097137708159681 0.0531507800618914 0.0807957547718512
0.131393976103967 0.0625679017068027 0.0810385220713359
0.157029622411385 0.0676837261204387 0.0605269395223611
0.181633792653466 0.068814794397964 0.050960807938072
0.207084171780111 0.0674841530102362 0.0324932421558552
0.221795463767325 0.0530124424045925 0.0102429415689458
0.211826622107996 0.0304051603466877 -0.00571614947934599
0.185126223162642 0.0118856326883423 -0.0123132943206918
0.154236686092839 -0.00862756465935554 -0.0158895085051623
0.122531245951762 -0.0320774514079463 -0.0267336462277596
0.0907417748814448 -0.0629392019925952 -0.0362669681924909
0.0594716892735543 -0.097519621688079 -0.0390387759532175
0.0284510998564852 -0.125286453089466 -0.0302026430046944
0.00156324330251805 -0.138874932383925 -0.00803432600292632
-0.0187678645981934 -0.142524097753659 0.0196286998063794
-0.043584184890788 -0.137042059280874 0.0425597842254177
-0.0579633845030834 -0.138390580063608 0.0222699780454392
-0.0650474513228379 -0.123691841834158 0.00233834365210676
-0.0750617817640722 -0.103026181160463 -0.0172806454353689
-0.0886872778227245 -0.0742459511789886 -0.0347813922589784
-0.104296013401596 -0.0407336437231941 -0.0432052815013586
-0.119260330546275 -0.00774045953041974 -0.0424950546743169
-0.12818717227927 0.0219157986503064 -0.0340285201692329
-0.137590539336241 0.0475644433277814 -0.0219857489811671
-0.144849098838369 0.0729513664405728 -0.00689691257862132
-0.140629007325548 0.0928584547060457 0.0158410379458807
-0.128982548953312 0.106509168311087 0.0373583191070459
-0.111258834958589 0.109886136153618 0.0523025177942891
-0.0944001273522901 0.104657572626268 0.0598903702163097
-0.078460151214786 0.0927751534350305 0.0642292152497234
0.171055032195486 0.0439315871323738 -0.00120888883417151
0.15541979418091 0.0258902479857472 -0.0146848874065391
0.127773934429759 0.0280430560118524 -0.0368145568008244
0.09845094082782 0.0507788215050798 -0.0435316796012811
0.069509639693394 0.0643913242941559 -0.0511186032739778
0.0270556948978139 0.0772084749434522 -0.0626355437051078
-0.0171557442610565 0.0858417720143545 -0.0679539600816567
-0.0602047740198827 0.0868653258026293 -0.058155158534989
-0.0953320154546538 0.0742134084403255 -0.0403177332658951
-0.11573324697887 0.0559450756856355 -0.0129401077666555
-0.122302496828717 0.0429715431293546 0.0201007102712795
-0.111645680153401 0.0231240626094212 0.0464611713623261
-0.0990958756734326 -0.00355702894560751 0.0660421180808831
-0.0793547109765902 -0.0323797038948776 0.0781917192987399
-0.0586130947280404 -0.0619390604732486 0.0823080805257582
-0.0348492608978619 -0.118665733229897 0.0217419322169438
-0.00637640194717866 -0.0198767277094112 -0.0681875552322901
ID=12

LM3=47
0.117041519790626 0.0246424397444284 0.0766337227440438
0.145218333959079 0.0277580857168808 0.0737134460253276
0.163837242493036 0.0276237544999104 0.053939610130021
0.183169135321951 0.0277902036026487 0.042116388113667
0.205706592321116 0.0246971455893656 0.022998890990532
0.217011965059679 0.0142454925036694 -0.00181709622522511
0.213600385254989 0.00420311118435405 -0.0219860063278368
0.194938183442224 -0.0051208074988397 -0.0314766455568108
0.171230008504133 -0.0181860915490591 -0.0291293841942412
0.144387594335044 -0.0322660364794923 -0.0241421964007382
0.119253613459513 -0.0568534119264985 -0.0179662839307524
0.0891630871876466 -0.0825669598406115 -0.0105809948104561
0.0600948712033512 -0.108494604166846 -0.00230875368309226
0.0319385748686037 -0.126004459461375 0.0111009201704789
0.00482413083542951 -0.128649493110268 0.0308669364035735
-0.0246775495473215 -0.123001739292261 0.0540780580739558
-0.0356377726303925 -0.129025688528571 0.0234814638093
-0.0480381395617744 -0.116437552899501 0.000455673331083487
-0.063853240014962 -0.0938926087008062 -0.0154778240371097
-0.0840581273431922 -0.0633690404307987 -0.0253925827646657
-0.106099986155595 -0.0322288374568556 -0.0325105395843839
-0.126099835063966 -0.00249790800779446 -0.0357452468802824
-0.143881959831269 0.0241051107312737 -0.0359062837591404
-0.160121223238723 0.0506823065638226 -0.0315213738018828
-0.172656184002877 0.077703032895707 -0.0193934158572438
-0.176945951567308 0.096466012938131 0.00224213803043716
-0.16902797832599 0.105267217059462 0.024851331063473
-0.147454831123371 0.103568043738393 0.0415767359936379
-0.123528581258083 0.0951855105024805 0.053119536779577
-0.0983250036257435 0.0889631241427231 0.0616016888347814
0.153231174117276 0.0356367718443436 -0.0147187756664887
0.141612560469964 0.0289272748317032 -0.0203573383252082
0.117861160051468 0.0302085704834022 -0.0348814315717871
0.100026514544298 0.0644539027998515 -0.0436406215948335
0.0711152197607316 0.0804722378930344 -0.049954995430873
0.026121352432001 0.0870377748837882 -0.0557623061160533
-0.0210400950842126 0.0885082875906207 -0.0523418303092542
-0.0653177239900071 0.0840520242450334 -0.041716037754725
-0.0993611255346631 0.0716852911798899 -0.0267240051536327
-0.117423269518401 0.058537139889178 -0.00521634262071677
-0.126386628297782 0.0392884270874206 0.013547302988307
-0.123283852941214 0.0161267321111989 0.0301984315958591
-0.10253106573769 -0.0074459448937649 0.04119285392133
-0.0764508904099459 -0.0340937388694768 0.0463643278639324
-0.059228374029756 -0.0669754904000365 0.0471914710194046
-0.0147313071345541 -0.0970609740863717 0.0283762620347476
0.00382421906392839 0.012022819135153 -0.0276300851264582
ID=13


LM3=47
0.0704439562162901 0.02008046673458 0.0952548024150773
0.119678400421435 0.0388964825648759 0.0895657682899813
0.155395735788734 0.0580649051975276 0.0588539939410586
0.189940710587782 0.0949700022351665 0.0498743894426532
0.231694974660148 0.114067812947518 0.0193827139327527
0.242068384908938 0.0838989159069838 -0.0254744605590033
0.229250379172993 0.0368981984654731 -0.0570096018209198
0.202780800323598 -0.0128498534143355 -0.0578240229806688
0.167668807643757 -0.0504342637615699 -0.0522447350660464
0.128613438007069 -0.0732705291256207 -0.0462019459438105
0.0902500796551911 -0.0852612831280485 -0.0416512409086487
0.0583919773533501 -0.101925744500995 -0.0325749244150072
0.032017642810046 -0.120720156993066 -0.0197179194111357
0.0108962361993548 -0.138132538781902 -0.000922642495471424
-0.0126678139807083 -0.147052153398799 0.0213874346674368
-0.0416343416680794 -0.160217624765729 0.0378948754062035
-0.0607754865359234 -0.141557115822526 0.0168972137439742
-0.0659059989027063 -0.121831642943679 -0.00790390268468721
-0.0707420775405776 -0.101289163061917 -0.0303203474458523
-0.0824152874344576 -0.0723005880769933 -0.0432973864225045
-0.0943413303505854 -0.0394856659534083 -0.0496315932431417
-0.108089435643746 -0.00824989021298034 -0.0565570076904693
-0.122640519395233 0.020709262065461 -0.0584939829608662
-0.135919950664834 0.0508315552794864 -0.0526657964331164
-0.144024826124888 0.0849105656186032 -0.0353206464497069
-0.149521771643932 0.114184568901613 -0.00587454198617669
-0.145479288071571 0.122082366513748 0.0319157989507501
-0.127207213816743 0.107229376419884 0.0613082468821612
-0.0966297048373771 0.0870370462165921 0.0757430001991057
-0.0628726843372517 0.0554949892122524 0.0788484145466405
0.136581072370569 0.0121001708924647 -0.0118350296289682
0.119887468393229 -0.0098635603148257 -0.0151833521058425
0.0830038742916188 -0.0209828897218355 -0.0178073547529568
0.0483828613022425 -0.00407024023298539 -0.0300136964760471
0.0360566709586933 0.0253024374573079 -0.0372358424299572
0.00784924556685192 0.0415940530216692 -0.0437737411698554
-0.025503075060951 0.0465354218316707 -0.043299091266375
-0.059119280475096 0.0493955356275981 -0.0406969164332612
-0.0895213013842735 0.048961985108464 -0.0374365157116761
-0.11562103223569 0.0464798964829548 -0.0266991536826292
-0.141582862369702 0.0310734441079116 -0.00396362347937333
-0.147089696999535 -7.74908012538527e-05 0.0235214720452495
-0.133718289547428 -0.0323505053427658 0.0422594901579429
-0.106347202100928 -0.0566050438464687 0.0502218075879236
-0.0803082364423285 -0.0803686835315557 0.043759059653632
-0.0317600995949811 -0.101464815627735 0.0152804705096921
-0.0191261756523644 -0.0133081081932213 -0.00443496307845416
ID=14

LM3=47
0.097582296540775 0.0357215406805507 0.0952255354929522
0.134256239543744 0.0457572721156634 0.0901178718241573
0.162092673711828 0.0578118226111798 0.0660023504313135
0.192872850635247 0.0672438001012283 0.0552056778886179
0.218313804987638 0.0790524505975893 0.0266556082034491
0.227912945730616 0.062305085118068 -0.00999388126573544
0.215066195010669 0.0375395680505432 -0.0392803154614128
0.18895154543883 0.0102114784781271 -0.0532187370285234
0.157115482157596 -0.0166068703253547 -0.0548233402727659
0.12189755567 -0.0402676247886333 -0.0509151964437416
0.0869400975038476 -0.0656302678446393 -0.0457083154678926
0.0574261205461471 -0.0978020215917359 -0.0430419735091337
0.0302913917354031 -0.125478206109606 -0.0256584749732448
0.00719976706419889 -0.146068879185685 0.000897436834198984
-0.0208823890007194 -0.151128006868436 0.031010455036279
-0.0574868798474316 -0.138487094173486 0.0524716871006749
-0.072141793421298 -0.134552411632333 0.0235780196908032
-0.0529671954400374 -0.121106944964109 -0.00117456136977574
-0.0464086947285552 -0.0944979149479795 -0.0224478280837223
-0.0461356787530416 -0.0588966065841436 -0.0402538653705978
-0.0646245479938552 -0.0244477094730493 -0.0528034480375199
-0.0927462444904591 0.00123245719357766 -0.0571921180723039
-0.118010208132134 0.0240070792505902 -0.0588772250647926
-0.138548489158593 0.0506502647433578 -0.0512494724585933
-0.154451594313057 0.0804119072176842 -0.0298160674113854
-0.16266262546123 0.106745909343471 0.00366038198051674
-0.155658627880805 0.119056406955749 0.0423271181197302
-0.134716583943504 0.117044472607543 0.0727681534124026
-0.10539040882504 0.101931287713502 0.0849238194696548
-0.0708314412209347 0.0826577020778352 0.0910013142437716
0.155143488323505 0.0467225470108299 -0.0111753965741793
0.141011908258396 0.01763811711902 -0.0214176355194558
0.10751143056733 0.0022079325824118 -0.0320240585045615
0.0786099741620835 0.0071960239627329 -0.0478578864602392
0.0613726715152716 0.028884005093465 -0.0493704938104255
0.0262314949618454 0.039010616655657 -0.0525943326612734
-0.0124282005331234 0.0445496899845788 -0.0501520665613167
-0.0512522815769493 0.0498755836547028 -0.0473595861335768
-0.0863897251128885 0.0507881407832324 -0.0373730238294677
-0.114328921301245 0.0486884945821285 -0.021811274301979
-0.133813332827052 0.0347878215501889 0.00344709933438285
-0.135880227432724 0.00983521904124198 0.031571124976365
-0.127786210957222 -0.023499525361903 0.0473697571660989
-0.108065894744769 -0.0557831248491017 0.0554535914535992
-0.0779985068582551 -0.0756981626076446 0.0609390636635979
-0.0309707550353131 -0.101618386926046 0.0301121514982529
-0.0110154418633443 -0.00227948623341468 -0.00852775595051227
ID=15

LM3=47
0.119427223726327 0.0635323896677153 0.104377455945789
0.148888724019523 0.0609849151525934 0.09571537472898
0.165167239112733 0.0608550081385639 0.0658944965767884
0.186605520086158 0.0611112709026602 0.050740718033668
0.209940577024822 0.0564018381103189 0.0234544817229187
0.219930541432631 0.0466715169249472 -0.0132150052122666
0.210971304498205 0.0264230593293315 -0.0384588894068206
0.188270672361934 0.00480892358224646 -0.0432847953099353
0.158324081049396 -0.0116025067324534 -0.0392937702366309
0.124357840577042 -0.0260735205988843 -0.0318961272001493
0.0897893339809926 -0.0483024805982111 -0.0245041476423891
0.0564889726615494 -0.0782818921330619 -0.0169354825692269
0.0256919444861806 -0.109967802589335 -0.0109618153167297
-0.00409090951384005 -0.133859875625259 -0.00359451242192271
-0.0239324635828069 -0.141433719708542 0.0241273488783161
-0.0404814690388887 -0.133312258379531 0.0511641776582891
-0.0827809415360803 -0.15118712284509 0.0352703289986969
-0.0690383574505523 -0.14470639526848 -0.00155939245733731
-0.0636363394017812 -0.116376784436837 -0.024137535449819
-0.0677316044308141 -0.0840574930615718 -0.0454261798384608
-0.0821902515091439 -0.0493334503054289 -0.0537839432736327
-0.0949974531663875 -0.015336574593777 -0.0547449938273251
-0.10858524914173 0.0160191529243343 -0.0539768267659617
-0.12217587705162 0.0504574425579514 -0.0535703036640678
-0.14191886457929 0.0852515584922728 -0.0350065909723436
-0.155494397985951 0.111597186673089 -7.31937819886622e-05
-0.156547558212561 0.128664848994247 0.0370940238556804
-0.140122036432649 0.127371436728639 0.0672797116947884
-0.118773102656574 0.118588581559736 0.084012108476973
-0.101190590502041 0.116355434762433 0.100599423577663
0.148272805549369 0.057298179854018 -0.0266853913947934
0.13250492832508 0.0468682833141372 -0.032161488952159
0.10347099295221 0.0410685679951393 -0.0350072554486734
0.0790754327503196 0.0621855989941407 -0.0427664233496093
0.0623563615734567 0.0845735590809751 -0.0431318281027743
0.0288833954092911 0.0933686053158118 -0.0470321073360701
-0.00684398774315244 0.0935199800126049 -0.0464523715898656
-0.0393066873965412 0.0832089943658624 -0.0385644917405542
-0.0647036018792315 0.0684188474141037 -0.0253716251365128
-0.0856116313908891 0.0564003379982135 -0.00811597194686522
-0.103269916585401 0.039914570799319 0.0147851097466846
-0.107602940024714 0.0167213470307571 0.0372384406485945
-0.0993768324120047 -0.00590800161552313 0.0554471836045849
-0.0836465755448281 -0.030980964094188 0.0628242235782063
-0.0637695135887113 -0.0513432207422575 0.0681516616984545
-0.0399434028108723 -0.0971413517926707 0.0228072528204676
-0.00047195533195527 0.0208995837831868 0.0130955290823255
ID=16

LM3=47
0.100851139898752 0.020953191642256 0.0740626807114889
0.136747133628876 0.0230946166364058 0.0703715290684742
0.162842706753833 0.0300424971326642 0.0526406812886812
0.191453169183919 0.0351880528940383 0.04951136268686
0.216487410915176 0.0436707991870719 0.0326955169489876
0.227685788961198 0.0293613787888401 0.012877044606505
0.219132495013093 0.0113541360711022 -0.00437774033295525
0.19558979524512 -0.00401323265725994 -0.0142709411410852
0.165500665257897 -0.0172418096982008 -0.021082931809418
0.132013719873192 -0.0309535320189993 -0.0265220372126234
0.094667133794593 -0.0434024487348366 -0.0296622286823207
0.060618157508045 -0.065395197398973 -0.026792827381263
0.0344081621538159 -0.0891319217576347 -0.0108070425109788
0.0163233405007476 -0.109716886819207 0.0105213161710631
-0.00168631996681356 -0.124498015728368 0.0281480936620613
-0.0175394672839833 -0.133975959054467 0.0416615847951748
-0.0415764441722197 -0.12775042443394 0.0258362919825613
-0.0488735387092399 -0.109972079921623 0.00497558331349593
-0.0592792535718725 -0.0850257201868095 -0.0133446688281807
-0.07744282660625 -0.0546092493892843 -0.0270822504996326
-0.101752722692456 -0.0243191977819155 -0.0313725722880934
-0.127502971952514 0.00247827439026225 -0.0335479927055863
-0.150136983667461 0.0266040436614683 -0.0294335995407803
-0.17023082235115 0.049714940417544 -0.0214147671998926
-0.181435691437005 0.0753397825266271 -0.00621140677541749
-0.181448509732778 0.101508920047643 0.0110483501298416
-0.165142106329891 0.117230900611022 0.0302493266757736
-0.136705963989963 0.11106732204255 0.0472480559107473
-0.107178778305054 0.0933061583923622 0.0587332851191264
-0.074993632401905 0.0683861374704527 0.0579447969834807
0.159474396166941 0.0238665392821119 -0.000564923420860597
0.148273884359083 0.0132050963576242 -0.0186139288720062
0.117222617281213 0.0121602644183128 -0.0377348569428002
0.0904121125246833 0.0392630625301979 -0.0496597361595618
0.0633530805312977 0.0534674332544167 -0.0645452450967599
0.0178692610892767 0.0618559911097178 -0.0730131081984672
-0.0302700354161447 0.0636546757354768 -0.0646843552272971
-0.0779790258548817 0.0646518020026999 -0.0552586490571835
-0.116310592564051 0.0626691242822175 -0.0345084906935496
-0.142112679909475 0.0527936367417063 -0.0114612245199517
-0.149545046696459 0.030307475018771 0.0095270090519504
-0.140529216412963 0.00193185476829185 0.0279296799399456
-0.116650862447422 -0.0243723299870898 0.0430707609221902
-0.0885226853328118 -0.0515455515379783 0.0483598191000998
-0.0613540537727741 -0.076123108186184 0.0515591290748531
-0.0200509208114661 -0.104281235399669 0.0350917070643421
-0.0102053995257549 -0.00793020317997948 -0.0365846955551917
ID=17

LM3=47
0.106112514455001 0.0534768180748669 0.0842419899682494
0.139578633768614 0.055216330214275 0.0814743752877757
0.162431717847777 0.0556210504337912 0.056575201949332
0.189080592397372 0.0633770378589863 0.0440932712743756
0.216295788141925 0.0632965800412129 0.0184326233564266
0.229366794513504 0.0432596004756165 -0.0113895196827198
0.224614818683342 0.00987266020188099 -0.0252733813360868
0.201105333455707 -0.0169541061849747 -0.0330716207466502
0.167688377843929 -0.0339920202392077 -0.0314471818001759
0.131982414620546 -0.0430695897032904 -0.0245654341125692
0.0996299016784349 -0.0608097850009663 -0.0206755466635119
0.0708790918711513 -0.0850224978346187 -0.0138727455513248
0.0403950798863019 -0.106368130596971 -0.00556011043834898
0.0102347932355864 -0.124311725426413 0.00487688317244151
-0.0171122259140335 -0.12983104386769 0.0323372542346615
-0.0479820641608775 -0.127207889318451 0.0678698280561088
-0.0568769832239305 -0.134483978880955 0.0257919725801327
-0.0477487473312665 -0.120849487256468 -0.00905283074879717
-0.0515130358300417 -0.0927885568171158 -0.0280255168014992
-0.0645771920077004 -0.0589371317239406 -0.0377888672187051
-0.0864613761832823 -0.0283611635433284 -0.0443791809942746
-0.107790397681577 0.000254925831828301 -0.0458533400403565
-0.130201449398067 0.0232696050452539 -0.0426781667416661
-0.149577129815375 0.0478698484107768 -0.0364410154511486
-0.163445198611945 0.073985400619837 -0.0182020320846164
-0.165032060510894 0.0972688535078081 0.00929095414934942
-0.159827356634882 0.105092977605241 0.0422556846309485
-0.13926179665336 0.103704406683463 0.0671645498846913
-0.1123605659779 0.0892319161536256 0.0771939148953843
-0.0799068969812193 0.0727718080845115 0.0768749376016632
0.147892282663391 0.0291215294543371 -0.0141207067143216
0.132579686908885 0.00912216609657486 -0.0191933061823474
0.098233686275413 0.00335585310365796 -0.0311853278660383
0.0736435872943418 0.0334215301058871 -0.0488095702629229
0.0577432680581212 0.0626091029112745 -0.0549836165984606
0.0208885702313505 0.0760425812753855 -0.0603076617505974
-0.0197360162982171 0.0812068257818902 -0.0566517537564692
-0.0604853246870208 0.078929777087676 -0.047409383550956
-0.0963949393630836 0.0683861770977641 -0.0349549817963598
-0.121250260571483 0.0512240554406228 -0.0176558054089994
-0.128122977690374 0.0333234999147831 0.0113608412248866
-0.126420213478519 0.00723981108849464 0.0329767242819055
-0.118667319852243 -0.0211757203210855 0.0444729343088048
-0.10318111615536 -0.0491312656053261 0.0462875726367116
-0.0834887670914888 -0.0728380245974608 0.0408632049410301
-0.0322344770221665 -0.0932208535337345 0.0038225994369488
-0.00969541260537235 0.0113946326975022 -0.0285939667056186
ID=18

LM3=47
0.0891639508464763 0.0299818924871865 0.0854444711660954
0.131508046129729 0.0395434398452622 0.078925983091495
0.159701592717377 0.0597844488046127 0.0541359251176707
0.195937202888462 0.0806957341888913 0.0552751479771967
0.224939162423639 0.0905113900748728 0.02291067678717
0.229332279277932 0.0757149841289793 -0.0200848497118783
0.224100486076748 0.0302369314888331 -0.0342197361575493
0.199633881857859 -0.00908351705896959 -0.0448129828835776
0.167484564465753 -0.0412317343209076 -0.0465280170920412
0.12985352319273 -0.0619571098717539 -0.0447498805570099
0.0932234505845324 -0.0790895168876853 -0.0489792173145933
0.0609577710488566 -0.0992890997337941 -0.0394782874238085
0.0371146765358277 -0.126114974810511 -0.0285040742950592
0.0153310430415982 -0.141650957269308 -0.00500916636804462
-0.00881853904649505 -0.147744926745638 0.022076944766017
-0.0395977103220629 -0.148115427235472 0.0497624962421555
-0.056552712338338 -0.14227869057668 0.0198791473537062
-0.0600524227623288 -0.119340524670817 -0.00287610590108057
-0.0635645964138711 -0.0927355912600674 -0.0205379570102505
-0.0754785873250371 -0.061024748108441 -0.032723084154903
-0.0917635843736711 -0.0288248091290606 -0.0397403632178763
-0.108844236506304 0.000550670039393063 -0.0452784170724665
-0.124632556596979 0.0266923183736327 -0.0467665309936173
-0.135098508391871 0.0544534251902925 -0.0427033263806148
-0.144527052477211 0.0830695682963499 -0.029749911676192
-0.14930988996407 0.107332805932956 -0.00698689230674471
-0.149810269913468 0.106258798026139 0.0247659156161207
-0.134076865479677 0.101311777283633 0.0512108213929508
-0.112313939239054 0.086950061693588 0.0663774407717789
-0.0840087218152794 0.0688496179179057 0.0739124341494103
0.146715638445783 0.0279131596582546 -0.0143800478622833
0.126745634748229 0.00891890334143319 -0.01964512395057
0.0901005865847369 -0.00396197032755289 -0.0228936014969481
0.0560030270351854 0.0169605392085034 -0.0323794330628692
0.0481404897172691 0.0486388344912068 -0.037338667955624
0.0152131063039159 0.0586204701445427 -0.0429814824434779
-0.0207708742937483 0.0587363633246525 -0.049855801568862
-0.0574256693573613 0.0579124115019121 -0.0475532340220616
-0.0891963785146885 0.0577542056398291 -0.0354845504410813
-0.117614454965815 0.0541371761575348 -0.0212154759631207
-0.143462463155761 0.0379493473483885 0.00111281939505373
-0.146785012020912 0.00942517557420878 0.026174425314378
-0.132843045916134 -0.01815675838089 0.0444194133013205
-0.108835700298496 -0.0421689542148678 0.0530092702091997
-0.0836993167103667 -0.0639746600709213 0.0545309260989527
-0.0248102372835101 -0.0973494201356998 0.0182244802146257
-0.0151017810067099 0.000955902634494755 0.0026724753639929
ID=19

LM3=47
0.0947384054951048 0.030958194475577 0.0679131868564553
0.131127916551668 0.0416755905952624 0.0685830569810212
0.160864679425711 0.0459404228231582 0.0490320349085859
0.191340352494421 0.0528613413939691 0.0408959054749829
0.22135752647141 0.0571321972361801 0.0214991052230239
0.234610783572427 0.045037933426775 -0.00298850012670062
0.225063188593692 0.0237564998560035 -0.0203102471697113
0.197190913541979 0.00205264156667588 -0.0189666802200266
0.161119425152983 -0.0144954733486739 -0.0181117096394035
0.127817671666928 -0.0373109153230909 -0.0219759667531468
0.0965087920248913 -0.0649222340792812 -0.0266375165459456
0.0665525471493494 -0.0954093704614524 -0.0271634087687432
0.0355522930639215 -0.117815341183982 -0.0154972751784765
0.00691489651146946 -0.128810954448334 0.00417837218945863
-0.0170770812970596 -0.129086906630766 0.0282585437510435
-0.0413399939127921 -0.121687290066458 0.0503371621989756
-0.0585372433771068 -0.121277925383036 0.0290198721964979
-0.0624335606414599 -0.11387443550063 0.00501597849265514
-0.0725794371208492 -0.0966041317564727 -0.0136405141028057
-0.0876049742000952 -0.0713244164907151 -0.027056051349608
-0.105012203970809 -0.04194208427272 -0.0317263534371587
-0.118533994777405 -0.0103540642452911 -0.0271717600384878
-0.132649290155666 0.018422283387335 -0.0218467357075113
-0.147771468457481 0.0449964090530934 -0.0164210823289021
-0.154511173443913 0.073128604336643 -0.00699028676404519
-0.157304940906504 0.0964493823374622 0.00849714778996252
-0.149184559649972 0.101841181050993 0.0323017860340661
-0.13213835943527 0.0960282281440282 0.0523688292352727
-0.111639834741569 0.081108987450796 0.0638974996441831
-0.0844854450129401 0.0650394422067238 0.0623216305100178
0.162825281518366 0.0276094348399061 -0.00262203047467185
0.145324581899102 0.00779425493904016 -0.00761906720223706
0.116218419744 0.00945506075982644 -0.0261275756247892
0.103774014393569 0.0482463507659268 -0.0366479743142434
0.0791099358151756 0.0690914985776346 -0.0512428300304643
0.0345567536456419 0.0784186575291415 -0.0645884470763401
-0.0140175180296718 0.0802172870006097 -0.0683674089597935
-0.0612220623433744 0.0735336857645477 -0.0607465560262825
-0.0999549167320742 0.0637847661482367 -0.0400443441966065
-0.123895996595135 0.0496466846915711 -0.0107499971441185
-0.133364325530525 0.0259586810584949 0.0143824488009042
-0.128883940510613 -0.00198295594560412 0.030860002050619
-0.116714104280021 -0.0301169039784886 0.0416099466434032
-0.0940338944045777 -0.0549717847458005 0.0465382360728143
-0.0715413049802722 -0.0799695349759624 0.0407820078768552
-0.0364272709466132 -0.106361815500652 0.0268183241995977
-0.00840480301557687 -0.0222425574587519 -0.058500274379354
ID=20

LM3=47
0.0725341109983072 0.0205382188647769 0.0700202422677131
0.123168923072189 0.0283664327336697 0.06206750231566
0.151551491680734 0.0621437804725594 0.0698544933313901
0.190902157314713 0.0931096888781419 0.0811645419042587
0.235442118039765 0.0835454382321621 0.0501156171948387
0.253216037295644 0.0611448004489251 -0.00228770825190611
0.240579257414842 0.0190834175159954 -0.0425148996541444
0.210321363856559 -0.026393736613295 -0.058434968834589
0.164209558903857 -0.0513114987180546 -0.0653534979061402
0.120365239954389 -0.0637050529967355 -0.0603619654763771
0.0886901319692049 -0.0737208760923047 -0.0425269050514865
0.0614942072971597 -0.0879265574028084 -0.0275724641140761
0.0375611070341884 -0.105248918855176 -0.0136394970635185
0.0202032242790843 -0.120376096397223 0.00734542538918882
0.0027759207979381 -0.130551196733988 0.0287967128018754
-0.0158358277492616 -0.135028134936584 0.0471319201221755
-0.0509807741863293 -0.131293570235021 0.0269920148585303
-0.0626572120165856 -0.115639629620378 -0.00131237994207809
-0.0762714110968202 -0.0937671784975258 -0.0242337658031873
-0.0905399413129898 -0.065319441699326 -0.0452374033659677
-0.10756424669833 -0.034053960329407 -0.0595595280523604
-0.125897525889665 -0.00385541552053864 -0.0669648147864863
-0.140258434681939 0.0250809396716758 -0.0679924336223476
-0.15155233549787 0.0534760411842362 -0.0575464274511895
-0.156378047894241 0.0828351819696887 -0.0339965134384151
-0.151227506419641 0.106479415029205 0.00297509214635964
-0.135694904304508 0.115587886937543 0.0445216533587223
-0.112063647429975 0.106733569669042 0.0793294602624701
-0.0835146496777116 0.0734262921975482 0.0843224657056154
-0.0539579703377523 0.0319843974876398 0.066780201704217
0.123127110815957 0.0116822409530524 -0.0131929510205918
0.105604631223855 -0.0102051114736893 -0.0111294946227591
0.0631188617437021 -0.0186771928205422 -0.0154587493829901
0.0367471391118001 0.012403769485639 -0.0385622934801273
0.0406954780070309 0.0443201971114105 -0.0560533649096033
0.00662544202372946 0.0527769318221595 -0.0632422848612213
-0.030719374401119 0.0552039175559251 -0.0651790543318597
-0.068197951301644 0.0522170899432427 -0.0627404180843015
-0.102038542799194 0.0500294898821358 -0.053559232987258
-0.131245140379791 0.0472474260161474 -0.0357831667088476
-0.156664735409325 0.0269508634002896 -0.00618690321197648
-0.157583407317725 -0.00859182547822349 0.0243050094560475
-0.130505656481475 -0.0377170840511959 0.0433526241867192
-0.100318580455876 -0.062874365594972 0.0540278053758039
-0.0660679406055836 -0.0779550854449147 0.0533109545118397
-0.0297114744295114 -0.0938662685613083 0.0286338387597413
-0.0234309733465781 -0.0177243954994999 -0.0282421912161426
ID=21

LM3=47
0.112853801407413 0.0357640585237609 0.0935380275612852
0.143872968341248 0.0402786569148876 0.0862011164606422
0.161350153211575 0.0520914209863617 0.0631552157256349
0.180563127863898 0.0685718573256604 0.0542879100762075
0.199836103624831 0.0675794429028416 0.0322331096470883
0.20936014730455 0.0467151200775437 0.00768313914310119
0.200668149618219 0.0198904817519247 -0.0131708382250512
0.180751297943095 -0.00387182430595565 -0.0265908418201118
0.155925013514234 -0.0245644530571133 -0.0348840454872709
0.12937238998641 -0.046528825974869 -0.0355934893757677
0.10210650120818 -0.0730467115376426 -0.0339422161278443
0.0732301803395211 -0.10197150176596 -0.0290085678181109
0.0439316411379587 -0.125845904527188 -0.0176162028009333
0.019448610243571 -0.137872668924158 0.00494278845641391
0.00127433353183589 -0.139231992488597 0.0319942159447133
-0.0243862302858559 -0.131097399640382 0.0504467076333562
-0.0491985573203246 -0.129818903032749 0.0290021368460962
-0.0603468192111096 -0.118670307865904 0.00386314107862951
-0.0746108234303323 -0.0979367883215257 -0.017585051065845
-0.0937412639262544 -0.0659910787863239 -0.0319448248075933
-0.115506344642368 -0.0316061061232613 -0.0419421450179809
-0.135819664120973 0.00179375953004566 -0.0452977559111996
-0.151245110652745 0.0316738684153534 -0.0412220421856858
-0.158241237153722 0.0590502424028659 -0.030390403246176
-0.158328791725426 0.08415441267096 -0.0171743411846885
-0.151767127093503 0.101509892569334 0.00375695819720382
-0.138337494256231 0.11016098332477 0.0272487422939796
-0.117273194418319 0.106185464732387 0.0468585288245896
-0.0960903887847104 0.0941655251031299 0.0585269307440582
-0.0739563176023982 0.0769476366288172 0.0627124988506403
0.153716162255371 0.035691908671045 0.00216504721728192
0.136904197437666 0.0187034870449308 -0.000936758482391839
0.109865081759276 0.0246745341904898 -0.0154818733531877
0.0856591236913931 0.0545956967856951 -0.0358054645034338
0.0551590853171237 0.0692425191554333 -0.0504200544017424
0.00927612775938453 0.0762915432342016 -0.0628138971437957
-0.0369907692147329 0.0860952153910164 -0.0664467645296012
-0.0805288374637617 0.088868678126732 -0.0607224537820554
-0.11212376636888 0.0817223014496655 -0.0416235568361522
-0.126918371361117 0.0683100593226335 -0.0138400459962516
-0.125818607337467 0.0463131446291639 0.0133635412568704
-0.11366798865731 0.0193092990312344 0.0363325612551554
-0.0910706396168075 -0.00947919735374347 0.0514822608546971
-0.0666725186241758 -0.0419529556980586 0.0572303711352686
-0.0435227691036467 -0.0743357569550723 0.053303799080983
-0.0192772746359578 -0.104582482062691 0.0339968858482529
-0.00224235601216604 0.00154256771101707 -0.022258753146621
ID=22

LM3=47
0.103197881665566 0.0681740747165638 0.0915796261083819
0.129554984466283 0.0686608506513491 0.0724996830634382
0.150819960431723 0.092079854016479 0.075228875530857
0.17900532227348 0.102448236780777 0.0648433767584334
0.207501945972738 0.0895183071235409 0.0475353295748841
0.217427398771093 0.0561576389637391 0.0186611551391828
0.195362520874997 0.022250365897735 -0.00970543899523313
0.158292027041104 -0.00510932738840492 -0.0229456960665983
0.125186715904213 -0.0342542978142402 -0.0307058187721979
0.102517493361701 -0.0672067668951166 -0.0413419744491882
0.0782718345868652 -0.100834510916917 -0.0497536905932204
0.0510126464036241 -0.133640835530719 -0.0414353618513402
0.0252619433050223 -0.161798728404731 -0.0247218388772082
-0.000854887400593305 -0.18164561512823 -0.00342851925015357
-0.0261632802911906 -0.189691824672858 0.0287382694995783
-0.0624559672532909 -0.164439170162432 0.0527110626453958
-0.0573155499844723 -0.146473632249249 0.0262036849521356
-0.0400088834834576 -0.134826005732026 -0.00569214020101791
-0.0402483885647987 -0.106550043111287 -0.0301428094838215
-0.0593672691189179 -0.0737946575774566 -0.049276149726079
-0.0805613095288179 -0.0366512934360862 -0.0562181158326847
-0.103230615000206 -0.00346530906934158 -0.0582151506591894
-0.122830268365523 0.0253682033568618 -0.0516034423090783
-0.140193616187666 0.0525492023376395 -0.039082210636197
-0.14838743593236 0.0843019838940141 -0.017033869531556
-0.141334570275545 0.115006398591427 0.0168988072055963
-0.121255795913504 0.13750111330506 0.0522324442241698
-0.0868996992515384 0.128970110764462 0.0792112153542169
-0.0581007611388694 0.0934193042459309 0.090866270497019
-0.0198474409676279 0.0518745675317456 0.0880895379128612
0.13072335510272 0.0495089269933049 -0.0118685769238145
0.110639232198075 0.0213742881522447 -0.00870103978833849
0.0741409901176319 0.0165880134424457 -0.0182283021604521
0.0507526771552774 0.0459402190841765 -0.0457442369817332
0.043499855952914 0.0748754753753004 -0.0696449869039899
0.0146723847941698 0.0835477719773314 -0.0939441651490279
-0.0250163745419008 0.0835666054093992 -0.101764153322381
-0.0668194992650653 0.080664095330977 -0.0922075351414714
-0.0996001160653464 0.0703241186562978 -0.0631639336667598
-0.121080145026243 0.0542700443700679 -0.0246513596527003
-0.128835663797213 0.0282165743789666 0.0119202142016274
-0.124821799591541 0.000897818658790102 0.0429127873587128
-0.105454572149259 -0.024886845166849 0.0578086404679586
-0.0855170213413826 -0.045955998547415 0.0635884809348198
-0.0673329657212787 -0.0618224781900881 0.062817272362966
-0.016778345448719 -0.117564243291946 0.0195653774989482
-0.0112475601944323 -0.00670053540007942 -0.00277546774136793
ID=23

LM3=47
0.0950670213351103 0.0449677167330895 0.0869395563766713
0.136413070014545 0.0446918613907683 0.0847056929872806
0.158261631696247 0.0685751679057993 0.061496152061246
0.181437623282194 0.097129251965062 0.0595858547144731
0.211373954385162 0.0938638886900319 0.0400655264170366
0.221517263492993 0.0596351298167736 0.0174899618223673
0.211841019919718 0.020793097836996 -0.00795842751366988
0.186838643219873 -0.00906330739163765 -0.0302717318513971
0.150290659646726 -0.0298396986127773 -0.0404186483823832
0.113349801490558 -0.0510392288900772 -0.04171332298302
0.0774643083338711 -0.0733503444449621 -0.0408780497093042
0.045077077949642 -0.0979108984769114 -0.0336087789631085
0.022178803990563 -0.12515936832383 -0.0182620543109763
-0.000738061877213814 -0.142364985862428 0.00312530402070228
-0.023044234938782 -0.149510314012483 0.0296093536617579
-0.0554154555619572 -0.157626962528525 0.0451648728491177
-0.0595978248597946 -0.1467309555475 0.0206706408507953
-0.0578792412835192 -0.12625008810683 -0.00387386124301787
-0.0561613100152098 -0.0990469115200513 -0.0236989092645599
-0.0728005970753516 -0.0690047711791731 -0.0394751361360559
-0.0955782402923682 -0.0382977052094735 -0.0442485671671922
-0.115206940570904 -0.00735129667898195 -0.0425745439989942
-0.129656889161938 0.022025279500782 -0.0384493821229181
-0.141223113288749 0.0508187535106384 -0.0321264783584483
-0.144660757538166 0.0803934918214338 -0.0129423973807947
-0.141820065792033 0.111193202712098 0.0104636869359645
-0.132687393457734 0.130744564435061 0.0382640480396574
-0.1156294844755 0.118239593759135 0.0628113822999095
-0.0908204888508702 0.0920218063489062 0.0674570462775018
-0.0595863542313657 0.0654598812980399 0.0784914066181844
0.147126467528146 0.0399033084158509 -0.00965229788733096
0.129511734637351 0.0121392465259806 -0.0141947382187656
0.0924466898212516 0.00818417640203111 -0.0259391006900276
0.0673701423248595 0.0363366484460314 -0.0430436785820272
0.0490492132452896 0.0577491391876127 -0.0597725213550696
0.0102345175011899 0.0612139849669999 -0.0722901640751494
-0.0300636060888407 0.0670708807066455 -0.0746407071287035
-0.0684124354829045 0.072324205821396 -0.0665964355709678
-0.101159708723695 0.0669681373392139 -0.0481652135292766
-0.124475359202146 0.0520272591297254 -0.0205876735993824
-0.138503138985255 0.0320258048937636 0.0127940971717314
-0.130372259372885 0.00662871353658584 0.0418762207433548
-0.109422658405284 -0.0225823659871175 0.0545371554380761
-0.0871089307147323 -0.0524043607555288 0.0579758342829677
-0.0607944609777003 -0.0754186122341576 0.0533119550107124
-0.0337195622530361 -0.113886062475947 0.0188609424044057
-0.0263343369853075 -0.0174598295267156 -0.0507040337341194
ID=24

LM3=47
0.126543648044554 0.0414672434743165 0.074594102618844
0.149501020185489 0.042749115545398 0.0682755793781323
0.168102702977509 0.0448002313383466 0.0539317848356832
0.183888122356633 0.0432282531752905 0.0452517277364421
0.202664545972247 0.0384558108781208 0.0325684637870284
0.214101581629066 0.0274415329671995 0.0185202457100528
0.206484671451257 0.0162272867995735 0.00629818794729851
0.188564905207228 0.00394477684500202 0.00188837486338681
0.167293960886176 -0.0108686550151236 -0.00110369460889256
0.148447925227818 -0.0339878704156939 -0.00493902177591082
0.124569724382425 -0.0633260999928512 -0.00138437933966398
0.0913231214697861 -0.0907879752462005 0.00577207391603471
0.0522485292428883 -0.106530198559004 0.00986983727458987
0.0158239340781174 -0.114848277589093 0.010867328958567
-0.0155197286312993 -0.120209641023484 0.0203601312053675
-0.0445131498520462 -0.126687661858725 0.0357119299262898
-0.0540690007154113 -0.119265449953885 0.0187636825724601
-0.0588932433777646 -0.105381667484954 0.00126542062799953
-0.0678559653501661 -0.0873668979882291 -0.0163615709175213
-0.0840351351997644 -0.0614503385390327 -0.0285194131828959
-0.103709782972111 -0.0317337016909107 -0.0305255977270746
-0.125779005822692 -0.00484054229233669 -0.0252126187616251
-0.138064195248819 0.0214281617756224 -0.0132974074322062
-0.148117631968691 0.041170772301134 0.00188308761670813
-0.151258203886474 0.0577003711171542 0.0154749348893841
-0.14486593861596 0.0730181460185904 0.0303482493616193
-0.131778118686266 0.083906623464744 0.0481007294724461
-0.114726609523009 0.0929243439724186 0.0613871230132951
-0.0961678593878923 0.0935751692132594 0.0672620442210463
-0.0747495772570955 0.0900371077070344 0.0706475935406016
0.170934713842983 0.0377644580463489 -0.00571853487585464
0.160856940766392 0.0256327679311994 -0.0119235099383424
0.140949911793036 0.0403355724955795 -0.0258115261725601
0.113336621478419 0.0710063065414991 -0.0488466016138872
0.0833191643518702 0.0887941238176111 -0.0694396536095079
0.0328034644162406 0.0935371298414182 -0.0877810512598891
-0.0229964541327618 0.0839529022683173 -0.0948001026813631
-0.079353843259387 0.0764286207083379 -0.0795384365789892
-0.125888040362994 0.0741399315574633 -0.0467805194280369
-0.143077282733206 0.0620702163032901 0.00197191037769226
-0.130645591624854 0.0373765735722051 0.0290247813140328
-0.121605484897801 0.0148191372268139 0.044274055565192
-0.108589753730593 -0.00779466532597015 0.0542153259983447
-0.0917816722487533 -0.0318468474507166 0.0589933891284788
-0.0758754898674738 -0.0555532963420733 0.0606803690212158
-0.0319688509956029 -0.10649253033243 0.0177566424189732
0.0112782743608088 -0.0130873455537461 -0.060070903190989
ID=25

LM3=47
0.0759765688494708 0.0199623423130222 0.0674579783613754
0.124156716503133 0.034212835656043 0.0602004043881176
0.164150662793788 0.0541584247771136 0.0545582769531494
0.200330314784003 0.0811326731376288 0.079493081566195
0.245469117484676 0.082777603046452 0.0510389899310499
0.257008828376726 0.0600950205727087 -0.000218540069279386
0.240875111854821 0.0223291766799484 -0.0429729718122236
0.206919131133793 -0.0205456121090994 -0.0608727576102134
0.161545172368607 -0.047478907137857 -0.0667747965079828
0.116173747403315 -0.0554429251754603 -0.0613113067496759
0.0804429613413533 -0.0671275677041226 -0.0486503123385041
0.0531414274802432 -0.0893095753415089 -0.0378786611395975
0.0312090005521331 -0.110405850916216 -0.0201743362245986
0.010025589102168 -0.124251963143434 0.00209337125451168
-0.0108714304152258 -0.133788050756283 0.0250881757652125
-0.028612899169248 -0.143496739042639 0.0480603526905318
-0.0542495962703008 -0.13662594372819 0.0215344205589036
-0.0653859303934683 -0.120066845488519 -0.00443391466866215
-0.07332845529774 -0.0988226509274907 -0.0284101502775567
-0.0885526385303806 -0.0704395563200675 -0.0450709091277189
-0.10482203592087 -0.0383245115497187 -0.0529174585268771
-0.121693383978597 -0.00912043575581716 -0.0628908498518823
-0.13575311986036 0.0190006045882167 -0.0701906838899647
-0.148170685857152 0.0505109638681894 -0.0679009670458466
-0.155571843158673 0.0823650493499446 -0.0438139068741206
-0.153776625806395 0.102915084108677 -0.00263371020088536
-0.143258167268713 0.110217187073997 0.041784474941867
-0.117177147385242 0.102534955653602 0.0754190752690886
-0.0840262729835753 0.0737107969131965 0.0773406827712963
-0.0552531137926399 0.0358541281973455 0.0545684155467614
0.126922023729289 0.00783602313374588 -0.0121035744981602
0.106906509644271 -0.0103352373496483 -0.0189718860591332
0.0680525539340953 -0.0159209173484137 -0.0313014614689231
0.0386367583437636 0.0127908296504621 -0.044762646381846
0.0447146645490208 0.0424974997909135 -0.0616903146565394
0.0113905897949524 0.0475400297988468 -0.0676626294174898
-0.0251861218773834 0.0443361143917753 -0.0672507251142231
-0.061816658090463 0.0432466905098768 -0.0599183921714603
-0.0945875460943297 0.0436309493426901 -0.0514777330457095
-0.120595386054267 0.0399556803103774 -0.0365973395139478
-0.144999759573373 0.0195499541725742 -0.0105817411605362
-0.14753725148895 -0.0145445552499392 0.0199345326332928
-0.128764067577198 -0.0431018087576054 0.0457991657959281
-0.0999709983123626 -0.071386684604697 0.0494448752396459
-0.0659065688970272 -0.0890054652309744 0.04661429363834
-0.0317940288315463 -0.10237820918487 0.0253107512978449
-0.0259859060424409 -0.0155197662954479 -0.0307514194278595
ID=26

LM3=47
0.150413295796094 0.0463507123650997 0.0920254665278329
0.173137630316216 0.0447083308718927 0.0825670287104327
0.19136717518188 0.0412587854961132 0.0690097329683559
0.202104774378297 0.0375703311568856 0.0562239112997438
0.21783037731705 0.029078884326718 0.0379238735022327
0.220061076661517 0.0214860810104568 0.0099680781501955
0.208200798947355 0.00869040136777378 -0.010007549455861
0.189515669428377 -0.00501092086612909 -0.0195164792016183
0.164581086102837 -0.0155713048593816 -0.0166852101241503
0.134939364514958 -0.0257110286237944 -0.0108156748961452
0.104546917951946 -0.0468723008687718 -0.00652635070170848
0.0755784165203829 -0.0745846743216591 -0.00307458004338389
0.045515992129274 -0.0962595871155027 0.00307049902129986
0.0163465452878736 -0.107827824358751 0.0134800110525611
-0.00943162937196582 -0.119529674967755 0.0218556311316634
-0.0400643035133089 -0.11997434506754 0.0333286168290408
-0.0579993492916209 -0.112561000667091 0.014838617948764
-0.0695878780502586 -0.0988843037170943 0.00108156245408946
-0.0800202557340944 -0.0803123193295015 -0.0106365918639396
-0.0913778546619906 -0.0569672662800476 -0.0228545972160897
-0.107226947036748 -0.0345710248287763 -0.0324145619710838
-0.121545729174697 -0.0122136424869053 -0.0351119910362663
-0.139220266047639 0.00289677454437383 -0.0322304650540494
-0.151528982414142 0.021317785782026 -0.0249064421470546
-0.154875615696668 0.0463049367059212 -0.0072019785022104
-0.152120879722709 0.073064125484663 0.0206444930049071
-0.147166895337418 0.0981834131390661 0.0485406436081021
-0.126693187888209 0.107706292823064 0.0713337014567155
-0.10356471678451 0.10514789785414 0.0825116323851198
-0.0800648374287884 0.0940039247374224 0.0868630990893632
0.164933181072165 0.0233639868256809 -0.0197753984445354
0.150635235319934 0.0127355104868304 -0.0233668722934045
0.123709073190764 0.0222878049337959 -0.0378496794672274
0.0916994892967252 0.0439527217004856 -0.056012233306022
0.0608126243450863 0.0589952491588813 -0.0694484138599615
0.0162825591353484 0.0767616507359991 -0.0802679568427527
-0.0325770515714322 0.0842272331858165 -0.076958014442991
-0.0788635177127567 0.0758409122795572 -0.0660623345195716
-0.113079674714331 0.0554444633069935 -0.0468793988153443
-0.129511790467636 0.0280253051678916 -0.0220970198516363
-0.131470705664114 0.00775683059930415 0.00351139924655186
-0.126465311814282 -0.00705713975066123 0.0234251337958438
-0.11132993574234 -0.0259869079729718 0.0321885078663977
-0.0947054688496208 -0.0485534461625645 0.0389311967580719
-0.0766218849927706 -0.0690421255849202 0.0456967695637333
-0.0303632264161828 -0.0904198268590282 0.00943841280685955
-0.00696194894561855 -0.0143306053525354 -0.0406649312422474
ID=27

LM3=47
0.0861256993270291 0.0320472503868815 0.100130169597891
0.121277368169369 0.0506493832842983 0.0968539541081676
0.150902482597251 0.0647001408983817 0.0728994634081758
0.178144348101265 0.0842436956294347 0.0581266771931115
0.204822667841118 0.0953843901597498 0.0236710364642818
0.218226627473881 0.0789730926488961 -0.0188337394386408
0.212340503997186 0.0417606095836177 -0.0446728946931486
0.1958554396506 0.00389347492769268 -0.0568501279659539
0.169996402374224 -0.0279027405342419 -0.0588772632178198
0.139443239905408 -0.0536107179146525 -0.0543699131545509
0.106818008577099 -0.0759370099661921 -0.0441239432538503
0.0729452973653004 -0.0964509023913604 -0.0311744562932167
0.0395960171223053 -0.115412672206343 -0.0169035731719187
0.011338027491808 -0.133383874508876 0.00348070999420237
-0.0170473744311488 -0.144306492890603 0.0270812827082932
-0.0478750898761561 -0.150361602227445 0.0517568465827789
-0.0610431461167561 -0.137930533428461 0.023443863218742
-0.0645721695460005 -0.115846905561057 -0.00183948965863604
-0.0716661227911298 -0.090901236947677 -0.0236908567359045
-0.0812269867130863 -0.0600259132978206 -0.0428402434146355
-0.0901403853389709 -0.0252126660895132 -0.0547708413517608
-0.103346458202739 0.00717796867347895 -0.0610960419654757
-0.113089215449201 0.03665537727612 -0.0636936971562924
-0.12229895816069 0.0635554660704714 -0.0568463851931189
-0.130643380106185 0.0872779811729293 -0.0350419282743419
-0.132818026144672 0.103734074866215 0.00180682536976242
-0.131582257955354 0.104605002640183 0.0437922095029327
-0.118265928741846 0.0998945304899945 0.0781413440820688
-0.0909669767072853 0.0869031385510217 0.090913214110504
-0.0570273123631796 0.0635957591253775 0.0894144969575724
0.149472413989132 0.0383057381943891 -0.00394712765872402
0.141133162057273 0.0160924061419426 -0.0282891106419406
0.112000633396742 -0.000411198595669602 -0.0456416965691455
0.07975624469839 0.0152843190150115 -0.0608121771267362
0.062449137985172 0.0409797116003392 -0.0621590380044655
0.0309866545050752 0.05736213896117 -0.0652165566272555
-0.00670744877682335 0.059584364369702 -0.06481525413656
-0.0456826690383637 0.0601678842707529 -0.0655787573234675
-0.0818199230179203 0.0624598159389472 -0.0541099584426144
-0.121368094835364 0.0622595495569368 -0.0429629045260252
-0.154809229082616 0.0388647791211838 -0.00386255991481052
-0.153202123630914 0.0117678912063406 0.0436160728433787
-0.125327563643003 -0.017742202957774 0.0700260718499145
-0.0900044441727247 -0.0498192411552017 0.0649149284972827
-0.0549912262265478 -0.0764060148079494 0.0408330919666276
-0.0239668244985083 -0.100447062567426 0.0225520582759029
-0.00526769462812474 0.00275385737008847 -0.023470899420118
ID=28

LM3=47
0.0984291909194566 0.0566590959921717 0.0963269092075148
0.130125472843038 0.0515421603507743 0.0783969703041973
0.141511051076413 0.0853049468811722 0.0802069306561542
0.168214595312851 0.108705202480917 0.0715314338162846
0.19753659868918 0.103853860732518 0.045945562437953
0.210090345827696 0.0635078499749386 0.0189017508674998
0.192021100614881 0.0146064410859425 -0.00427645159626805
0.171176364870945 -0.0276675212620036 -0.0262988174299039
0.14984341655832 -0.0621883649149587 -0.0453102947817895
0.123139912695659 -0.0927545076581858 -0.0583506709158716
0.0922830628859783 -0.123059900169478 -0.0665745241450527
0.0594045039463827 -0.148726945269311 -0.0535608363298763
0.0310238523783585 -0.166676662816185 -0.0299317133006342
0.00436854998466909 -0.177993855792625 -0.00304753239649395
-0.0248921876353518 -0.177732854598394 0.028042159393239
-0.0653383509089809 -0.147818746739721 0.0475962903830517
-0.0551434809629653 -0.137890455162957 0.0245364641354703
-0.0364683271207982 -0.127815583422056 -0.00253862601197491
-0.0429731025329795 -0.108213195570455 -0.0308276367409726
-0.0671515820026117 -0.0830341454935218 -0.0515405163682368
-0.0927334479102052 -0.0526074962853671 -0.0632306089933993
-0.114572704881846 -0.0210296514832627 -0.0623183976963133
-0.130400523456048 0.0088338803435012 -0.0569917998035093
-0.143156451562189 0.0381408514234662 -0.0452983727544522
-0.142084494597753 0.0712801818222793 -0.0207731789295435
-0.129380844161029 0.104937478142679 0.0131787142778402
-0.110186990991643 0.127482850242458 0.0522632442347818
-0.0826368204663694 0.12652457550383 0.0850477404555503
-0.0528187176334946 0.0955916545602965 0.0900966646225525
-0.0150376986359182 0.0613236036558331 0.0997336663452188
0.123675672991216 0.0373003421530209 0.00134068542624851
0.106356696310575 0.0150890533286998 -0.000159510191317342
0.0765987306201508 0.012572630127674 -0.0127631619489368
0.066213086455447 0.049691661012937 -0.0381664354866849
0.0476126395554655 0.0710912188246582 -0.0636257616336447
0.0124847450576921 0.0817795576871707 -0.0869379650589876
-0.0283373707657155 0.0844216571547566 -0.0994109957104172
-0.0691730166176567 0.0746645018437428 -0.0916412860179106
-0.100786523239543 0.058982353103524 -0.0659607342480543
-0.119027797511669 0.0422504715362761 -0.0267452115935871
-0.125316829625977 0.0212281412406224 0.0139373353030514
-0.115898007249839 0.000583806291130741 0.0490447614008022
-0.0948553697362027 -0.0206210561988907 0.0684091929056509
-0.0726868475774975 -0.0416071930966 0.0727564819358598
-0.0526921085854028 -0.0600684594884576 0.072553956987932
-0.0225817934878208 -0.132765258292464 0.0173381736925834
-0.0185375770141621 -0.0255080679794238 -0.0240579160827442
ID=29

LM3=47
0.0912451117857568 0.0223182139595779 0.0925130968545868
0.134620937235521 0.0270117313937345 0.0858585469450838
0.163556181455144 0.0428319272129416 0.0601734673342659
0.197051425458691 0.0566284200280665 0.0482809561472727
0.225120245276531 0.0701839436233052 0.0193443033454094
0.241190917726374 0.0524941525874045 -0.0110923150710029
0.230107682897126 0.0228028523557393 -0.0312513137745643
0.201414804460884 -0.00603732393231619 -0.0323311098458097
0.165068625191189 -0.0278741818620558 -0.0291660421500753
0.126325779504577 -0.0430724014939011 -0.0284865809933545
0.0885248231308313 -0.0556531671665806 -0.0324019269182759
0.0542610701849745 -0.0732553189111045 -0.0243424994264875
0.0333024410691452 -0.101689000728086 -0.00892808019181904
0.0206281713754471 -0.128038351442982 0.0109405432854153
0.00249782668589138 -0.141599696363964 0.0343913027402925
-0.0271026104142397 -0.148170880260958 0.0435652429512667
-0.049583753614442 -0.136092008244815 0.02192085822693
-0.054771289272035 -0.113472695911568 -0.00251108277787023
-0.0545473569227848 -0.0858198906844548 -0.025891911760969
-0.0717660379712084 -0.0529527868014816 -0.0416610270720955
-0.0999190423454291 -0.0261739134774925 -0.0508606875690429
-0.125931789806458 -0.000939912052833204 -0.0523939370336173
-0.140987401110561 0.0270692088318569 -0.0524879707039037
-0.153280617591788 0.0548185900482337 -0.0447394608734512
-0.163822713497917 0.0826991203802447 -0.0277586731457713
-0.165403428561472 0.105283606442343 0.000319348704051806
-0.150084690723134 0.116195621266007 0.031342678687698
-0.124571096273174 0.105793400948608 0.0580712468232938
-0.093579340706885 0.0866033904654444 0.0714038395210371
-0.0572140704832797 0.0620699854380808 0.0706127772917898
0.150252696588699 0.028749283998235 -0.0125638442480221
0.133964742055353 0.00755963118628227 -0.0232909921284319
0.0965281617172341 -0.00366895792907063 -0.0321584074585074
0.0664675268606555 0.0233969100437235 -0.0415332274567165
0.0498031423655399 0.050666058065352 -0.0492357507830269
0.0123201563690743 0.0564951915621036 -0.0592134975267282
-0.0284590347743628 0.0563981076182422 -0.0634247703489311
-0.0689556091928784 0.0569334822198436 -0.05875401738356
-0.10211002694249 0.0595570758443962 -0.0443438935489845
-0.123870386492842 0.0522116218119455 -0.0204042796205345
-0.1430961369874 0.0343832205694385 0.00738228536211328
-0.141701482988433 0.00454342018163682 0.0341879722491242
-0.117147182766401 -0.025087336688788 0.0479419436652859
-0.0874823083472014 -0.0533674400015313 0.0491951900474602
-0.0563418720474848 -0.0766964611583947 0.0438592386823356
-0.0191376877876274 -0.108761024718288 0.023246975894974
-0.00859147008062441 0.00737626260098936 -0.00954204945909578
ID=30

LM3=47
0.0830682443940155 0.0321840310677915 0.0866593403712728
0.126318981691557 0.0409698526382464 0.0809828637317742
0.155801469009777 0.0570144621438574 0.05627863549179
0.191268025856334 0.0730090380624718 0.0490873635515912
0.226497324350527 0.0782514309541837 0.0271316970246446
0.23721230967768 0.0582271764103198 -0.00589639958500487
0.221673380760562 0.0241729585420027 -0.0271530983904359
0.192984129213523 -0.0102414099654257 -0.0322017144366018
0.15456810007145 -0.0328198044531345 -0.03560337288274
0.114653072334061 -0.0481061201118922 -0.0367685950447474
0.077832662134509 -0.0656819541198588 -0.0376663438809027
0.0499381937917896 -0.0937381548805766 -0.0350777824101839
0.0258257979099579 -0.11854851116517 -0.0215183098347907
0.00793429105712594 -0.135454474404792 0.00184038589154678
-0.00616779571130535 -0.148915403875233 0.0262571015307774
-0.0288351950533292 -0.155117682828226 0.0409096530782888
-0.0584633050321187 -0.146681664986644 0.021593329034077
-0.0662506224006063 -0.127620888386212 -0.00495939751748273
-0.068138893917013 -0.102165988154953 -0.0287909017414934
-0.0787152339695088 -0.070226341279371 -0.0490176929533172
-0.0978785504991367 -0.035576719170209 -0.0567490966110136
-0.117662994966223 -0.00218898557629546 -0.0559246717364505
-0.137662789032731 0.0263660994962601 -0.0537874028675444
-0.15383695767222 0.0542918430329726 -0.0466499091828845
-0.162780258135272 0.0823995773748249 -0.0289320916369226
-0.16159912029604 0.106142790696063 -0.00145880138253971
-0.146053060383221 0.112004500098141 0.0319311727216598
-0.112581391802751 0.101594545910712 0.052906846542125
-0.0781909312361536 0.087674184536552 0.0699018956941113
-0.0413698279324239 0.0616924224485648 0.0754340428306144
0.143613202848913 0.0307989081267661 -0.00655688817234183
0.125214631822479 0.00784126958953672 -0.0153096294840802
0.0879910132623783 -0.000309254359997228 -0.0257788702905521
0.0607895947259444 0.0287791786159667 -0.0383741013029259
0.0477301626680144 0.0578518047447469 -0.0506228307614427
0.0118977155220476 0.0619219372904682 -0.0645652796200907
-0.0280035806062368 0.0650715820208072 -0.0667199789632043
-0.0679485903881881 0.0606107227081182 -0.0659962843115536
-0.10166476293166 0.0599137382762593 -0.0498975773494465
-0.125172860157102 0.0545490517689554 -0.0245359144272939
-0.139038962096184 0.0353308436723227 0.00646324536426938
-0.129515768431918 0.00568728715517457 0.0343327235483382
-0.107660246143336 -0.0227840436978393 0.053325002803947
-0.0816203471390304 -0.0491650757550274 0.0603384179381488
-0.0564447115090404 -0.0721038017839468 0.059664521691015
-0.0289145343999848 -0.116885778014051 0.0185103596165606
-0.0101572371750853 -0.0147781110319669 -0.0215686692043527
ID=31

LM3=47
0.0906609159886156 0.0171722415763117 0.064887584539079
0.132027106314112 0.0253649563134665 0.0688027424665233
0.165426747799717 0.0349727735128687 0.0550631206504221
0.19431046207519 0.0439724120785176 0.0419369354751615
0.222988171544929 0.0519128560989838 0.0207370616329081
0.232065686604243 0.0432850960706253 -0.00664262397026536
0.222891730669663 0.0201446906327276 -0.0238111054878124
0.201987034395552 -0.00665470917977605 -0.031603240824399
0.170146784064864 -0.0274612435051674 -0.0306769464525846
0.133796092399808 -0.0414047027486695 -0.0285030231350631
0.098293678271898 -0.0584049861412804 -0.023247989192466
0.0670609340192232 -0.0831590039331043 -0.0147622846666845
0.0410759019313464 -0.109128460341606 -0.00107123760044961
0.0114678275730657 -0.121069085266004 0.0143674919863133
-0.0141232814856043 -0.119856126893738 0.0351479240715509
-0.0427532873661671 -0.108257357255317 0.0527884380174623
-0.0587574601288702 -0.116076163823523 0.0275128001069141
-0.0706026239796002 -0.104576142304442 0.00638926790663578
-0.084472644403335 -0.0883500387055558 -0.0140466659189433
-0.0982733954089505 -0.0596512223493115 -0.0271379254225618
-0.111584326363199 -0.0271949835176382 -0.0328269374699356
-0.129467032588425 0.00109470448243876 -0.0358189680729229
-0.147380474894658 0.0245279122075897 -0.0326173721359915
-0.160868575719479 0.046353604862033 -0.0233078364495397
-0.171311824013833 0.065455137947156 -0.00870168010694899
-0.1759189716324 0.0822953717168329 0.00868464296522779
-0.161926617068937 0.087330179627151 0.028104696828984
-0.137205569946958 0.081608958426643 0.0435888832097936
-0.110354600548338 0.0628350162415477 0.0495433435092488
-0.0759505680771167 0.0460815243027166 0.0514468192126559
0.16390920975613 0.0266996175079056 -0.00921164801568956
0.144524143221259 0.00562820117695998 -0.0114427640601785
0.110173790487756 0.00832321653602856 -0.0266252098856398
0.0980164818243764 0.0494032021375947 -0.0434476473008267
0.0788673305996489 0.0794319407800978 -0.0536972161444339
0.0322060980600886 0.0812867923906391 -0.0600592141071845
-0.0177552326325313 0.0763966198970685 -0.0578030070126182
-0.066691672417606 0.0677955610162054 -0.0504841578560421
-0.109479526830009 0.0585936370830399 -0.0381025730760696
-0.140620003473797 0.0482075955180475 -0.0174747102435772
-0.150033591579646 0.0240333912165964 0.00680118410430996
-0.142994649761035 -0.00578804488966759 0.0226874450490765
-0.12290611694779 -0.0325004304544449 0.0352691325777334
-0.092670475209202 -0.0515874211293268 0.0435456364303111
-0.0679186788422534 -0.0775897916570401 0.0431739146653021
-0.0363098381864314 -0.0911151123934018 0.029108624784173
-0.0163996805086237 -0.00572688404699186 -0.0437132727348173
ID=32

LM3=47
0.11259819206899 0.0376659461128572 0.0816262994640158
0.121209196465479 0.0385552697828024 0.0899505414499887
0.126433349154126 0.0394548263400882 0.0840707602870083
0.159673940398612 0.0426022143221174 0.0670983313638387
0.207556551090171 0.0491516358594165 0.0361225169874375
0.240603596318402 0.0395133456556274 -0.011931450162403
0.220849650742083 -0.00414753744593938 -0.0466380790838658
0.174727648866732 -0.0331430418533755 -0.0530968351335372
0.139068112323466 -0.0483735144451453 -0.0470387648704975
0.112433762786218 -0.05648095529584 -0.0409735119392418
0.0862291757074184 -0.0734542340803325 -0.0349021016831706
0.0610058896258899 -0.0989178884124026 -0.0273190763009709
0.0421268506703548 -0.124268761897319 -0.00893765236683147
0.0230717742203873 -0.14219516305979 0.0128374649160884
0.00681279194338811 -0.150759121173249 0.0393598603652555
-0.020141762210409 -0.154977879904652 0.0564651251386655
-0.0531141551573437 -0.152542399765941 0.0406228651002576
-0.0659515515086899 -0.134820840152801 0.0148391270487065
-0.0730466638799047 -0.108205917944223 -0.00809434258548093
-0.0843208667750192 -0.0719467757504729 -0.0252041344853205
-0.10326166236701 -0.033227874774289 -0.03362203084412
-0.123958886126924 0.00349657449396742 -0.038383588356851
-0.142416739485051 0.0373237837946679 -0.0391978577970292
-0.160622952252366 0.0698408742882578 -0.0347619052038727
-0.175376992648025 0.102568637997245 -0.0220309795960799
-0.17585954069664 0.126170539849 0.00454825190472424
-0.163733197618648 0.135741067132436 0.0334492856822453
-0.145144307069124 0.130634265058023 0.0592508891903001
-0.119883414909522 0.118926676652228 0.0715916986594028
-0.0913439593191994 0.107150378704976 0.0745688897814414
-0.0450246757084033 0.0871277849792265 0.0642877814152426
0.0388767113826544 0.0874498529591424 0.0357843105570713
0.0731002579349197 0.0289296994052264 0.0190382639538244
0.0525345033607684 0.0396486080540252 -0.0412136718476887
0.0489121508325403 0.0797923835193101 -0.064742980624652
0.0119974120256352 0.0999219930978184 -0.0706681143993995
-0.0300904775003183 0.0897918268431064 -0.0659113517152704
-0.0720059041310958 0.0880199160854499 -0.0543361059953809
-0.104796990421397 0.0839710746382637 -0.0351779619100719
-0.126032531221633 0.0719874320837917 -0.0118600280564006
-0.137479168417297 0.047048571835824 0.014205735794057
-0.131618996073792 0.0128619894181284 0.038131150068341
-0.111062828506543 -0.0223333044518193 0.0571492728350805
-0.0857451931026171 -0.0609867762933103 0.0662396375862719
-0.0508292352516136 -0.090512590695767 0.0696248251486656
-0.0194226122813488 -0.116526645322638 0.0329576990198336
-0.0168196832840809 -0.0077225755133801 -0.025625656562412
ID=33

LM3=47
0.0861033687094529 0.0274759514089341 0.0760039481544791
0.129097562684356 0.0327033151146632 0.0728105336513165
0.161812468505936 0.0439496362264838 0.0506230933250199
0.195331176247764 0.0555684433277515 0.0420486378229181
0.225556580390023 0.0670613594173208 0.0190096056257195
0.236208383387397 0.0540305609974423 -0.0096581684870853
0.230746410055107 0.0235484276554346 -0.0217259228938549
0.210050772675698 -0.00562773318206046 -0.0279625817078138
0.17383313684269 -0.0206894877734555 -0.0241799122504111
0.134364898049258 -0.0330707194122534 -0.0207922541657218
0.0942491611285727 -0.048646463248715 -0.0202145088359867
0.0622153667131402 -0.0784225071995794 -0.0213574916819747
0.0298108440535992 -0.102929441091499 -0.0112211940810712
0.00102302135388427 -0.122006937739827 0.00541877606114813
-0.0256015090815661 -0.132537235646953 0.02630153998849
-0.0536878482246231 -0.130963340970353 0.0487811635035894
-0.0687540028280566 -0.125472032225118 0.0277400930115358
-0.0690955439419808 -0.106438498821414 0.00804173528431496
-0.0712720146416312 -0.0841550093056661 -0.0106575693626182
-0.0833258057465272 -0.0561825898979324 -0.0232479642348843
-0.100798618087165 -0.0283917105159163 -0.0305654296620079
-0.118208271237019 -0.0017033398401454 -0.0262298846131806
-0.136404052017105 0.02078565102618 -0.0226054988525519
-0.154649899671317 0.0404630472407433 -0.0163263908014367
-0.165108738510223 0.0635416794565072 -0.00622727617378201
-0.164405184167684 0.0852907598262237 0.00803273249617469
-0.152036284328893 0.0983820931419587 0.0233365249801979
-0.132466214952808 0.0926648525983012 0.0399369380908317
-0.110222508084693 0.0795810761765308 0.0514348153092604
-0.0857074249425916 0.0626164691813742 0.0599886118053192
0.16625973311872 0.0275515909667782 -0.00946786634061529
0.149883731052783 0.0100478718858394 -0.0181055291307145
0.116758479922596 0.00816787441777058 -0.032294069236061
0.0987587403288052 0.0422090321334995 -0.0453632548013008
0.0734283239674918 0.0618302586119462 -0.0552020713057134
0.0305575797870779 0.0773964832844359 -0.059076430843161
-0.017161657459714 0.0829530532363291 -0.0577678255766244
-0.0649221028744011 0.079012466709146 -0.0525993780671167
-0.10514899339159 0.0669776356172229 -0.0365821472773932
-0.129127107401094 0.0464327208615417 -0.0122311662501652
-0.136559884314794 0.0215242392472265 0.00845301476347575
-0.132550241414466 -0.00193118816474878 0.0269879752336783
-0.117513522100648 -0.0261351500182677 0.0378786792083976
-0.0974958398946405 -0.0514095689048486 0.0406538335550856
-0.0718741809978813 -0.0716164336466866 0.0397401241834695
-0.0372716448867708 -0.102646758294602 0.0189316836680971
-0.00938116347696424 -0.00043795225554199 -0.0326205496806978
ID=34

LM3=47
0.130709073417608 0.0655007441205833 0.0912657685217956
0.150842795535629 0.0634599539264108 0.0814694353464162
0.170110230096419 0.059523221975677 0.0633940092806855
0.188103027729689 0.0581696351671176 0.050862915612717
0.209450561359934 0.0496132730778546 0.0279785178906718
0.22091929441826 0.03808630941635 -0.00317790930027304
0.213193327811137 0.0224331637479038 -0.0249884880767795
0.192589163750775 0.00357556254526679 -0.0231008081137754
0.167173476927417 -0.0141342043605588 -0.0156329211048668
0.136728416892908 -0.0314846927189235 -0.0120716783086258
0.103257542068214 -0.0542961380062233 -0.015671475525406
0.0680303738042236 -0.083306974677617 -0.019645588644219
0.0329397846159412 -0.112109639887104 -0.0176615626329875
0.00146557514871876 -0.134118147205244 -0.00422572605046666
-0.0211441809951506 -0.13361789478256 0.027105964933866
-0.0426016838924197 -0.113418883982237 0.0553542535648853
-0.0600309293603412 -0.127821671921205 0.0244575266363768
-0.0602621853169828 -0.127923689127326 -0.00590737129105421
-0.055447378367117 -0.103200838047181 -0.0217743415991444
-0.060157974264455 -0.071126759803411 -0.0344011819986566
-0.0729111985186583 -0.0371503054561308 -0.038833381775067
-0.0882188039595191 -0.0048029787389667 -0.0384854317818112
-0.104988079126087 0.023403889591175 -0.0302146797953032
-0.12678128691659 0.0471900049134626 -0.0202514006723078
-0.145995055476107 0.071785296963829 -0.00528873302689746
-0.151251864631809 0.0944489942089454 0.0221313055780233
-0.149325148126779 0.105355521776556 0.0556128957524038
-0.135769679434232 0.110459277617809 0.0813997259798529
-0.115870650462294 0.113075449748486 0.091180471929899
-0.0929067483319146 0.114374659886957 0.093073560701198
0.156118418708314 0.0472521071471857 -0.0185872700934226
0.146351121244017 0.0327357192566247 -0.0211443067465751
0.124788211352587 0.0328353772662586 -0.0339945345629902
0.111503648476609 0.0616003174354271 -0.0526730230124537
0.0874774919728954 0.0758318632086853 -0.0649168974090458
0.0458966794972338 0.0768480255413176 -0.0775102562130059
-0.00134162668044077 0.0739099211884069 -0.0798880948514638
-0.0489277910576756 0.0721207694315434 -0.0690946862207708
-0.0880112769708425 0.0669957559817638 -0.0441214909181147
-0.109647090920319 0.0596466705879978 -0.00874196534054614
-0.115024573298888 0.0387066789988039 0.0195416251032944
-0.115925245709925 0.0137117475898335 0.0355349482568773
-0.103836058652679 -0.0116562914055188 0.0456121183600929
-0.0842549531009851 -0.0392917402774549 0.050370759691417
-0.0635292952786604 -0.0681377917997669 0.0487124357671
-0.0328018674575846 -0.101004033516573 0.0241521653971052
0.0160801759600038 0.00908628886047191 -0.0279571826765736
ID=35

LM3=47
0.120703050046829 0.0455978782029553 0.076902205188398
0.149422046918362 0.0441591203304334 0.0718493311045531
0.169848357970512 0.046609896067954 0.0540143719288392
0.192024878783052 0.0447828920584011 0.0458182083295203
0.216541986879677 0.0374896831134187 0.0293317828607723
0.228576212606818 0.0227300966207406 0.00388722065153316
0.224213364349266 0.00226768544369475 -0.0141235737887459
0.199861373506743 -0.0129314996010108 -0.0188223275401037
0.169714139600954 -0.0276426451749806 -0.0178924094346923
0.138838419675449 -0.0451563654996547 -0.0152619510323576
0.108121655256662 -0.0658058110612548 -0.0145879614106462
0.077442680747029 -0.0890928184511663 -0.012517950134478
0.0479860372245711 -0.111493958967324 -0.00697371097863036
0.0178782827398709 -0.123023705770783 0.00545323901513048
-0.00874317615801651 -0.119791493063417 0.0268777868503524
-0.040527594558878 -0.113158991810663 0.047534935602034
-0.050304695350795 -0.117716615428331 0.0208145644581264
-0.0542645429596634 -0.108902047577112 -0.0033495928054864
-0.063712604405045 -0.0895287208580809 -0.0204859731596722
-0.0799412529621657 -0.0639701892006451 -0.0309310440650449
-0.0951706054854619 -0.035143800472279 -0.0345209364546325
-0.112303481050916 -0.00950147379278289 -0.0353727194070754
-0.128282067453119 0.013352566187797 -0.028018888408415
-0.14521502765329 0.0378876965648855 -0.0220690287785273
-0.161901854074562 0.0644143580840269 -0.00555778957773334
-0.173550163874478 0.0881705994658049 0.0211130830294388
-0.170079717959892 0.108739230662363 0.046865870331634
-0.150061493640714 0.114649627941069 0.0658330545470139
-0.124693932714702 0.105637857172314 0.0725237279817808
-0.0984887692848503 0.096591959984332 0.0804558628192482
0.156143083895542 0.0366387201156386 -0.0177475570784045
0.139170560629799 0.0200551015358356 -0.0228085212651363
0.101870299746003 0.0140420460905942 -0.0293276645209516
0.0704739716024253 0.045409164526416 -0.0437702735691185
0.0534750149444473 0.0776020886673568 -0.055920428228779
0.0102964248394179 0.0884747952650245 -0.061424326347609
-0.0346410304636819 0.081513919275437 -0.0662238579063373
-0.0779779809675672 0.0760875747584595 -0.0591649803551189
-0.109374256414345 0.0637426229725353 -0.0394417798671807
-0.120240905823595 0.0433652641546669 -0.015312202391174
-0.117595224948753 0.0286568827089645 0.00830751813120224
-0.115323128435943 0.0104881041178936 0.0237312180429402
-0.104627168861027 -0.0120128095292161 0.0297005438772395
-0.087995576536249 -0.0366636656977234 0.0333630771988775
-0.0745602161678703 -0.0643403962923629 0.0333371610097969
-0.0286148065098497 -0.0893170301503294 0.0245058843920459
-0.00825377293938714 0.00961634173143601 -0.039271930729072
ID=36

LM3=47
0.0941771579504519 0.0338999715585103 0.0675882360310954
0.126782340295207 0.0339664763821993 0.0648079765703107
0.152814967219679 0.0428392800016165 0.047740159930088
0.176090830420275 0.049601490741098 0.0380560064667627
0.199806429455463 0.0581764065791785 0.0209312675444247
0.207654888845163 0.0526032649287096 -0.00229435212296161
0.200456951805516 0.0346884617296382 -0.0160873191005677
0.185843439300464 0.0126922517936771 -0.0209326763129355
0.165068046253256 -0.00782271614030899 -0.0232302836780875
0.142119125582732 -0.032572844103789 -0.0217523232239835
0.116967452657946 -0.0670076457158392 -0.0217700256082219
0.079401396015088 -0.0968453322523716 -0.0170924853100392
0.0416203567875539 -0.121872521825443 -0.00783991214297324
0.00586598918067802 -0.134680884461521 0.00606548854734079
-0.0242850888231561 -0.135487851363553 0.0238817856679721
-0.0386969554738148 -0.123883431554271 0.0518539990612538
-0.0572933653737396 -0.130681385782409 0.0296415430265206
-0.0657420818101718 -0.121445293273188 0.00709058061253469
-0.0760191950235757 -0.100536026808243 -0.0121754535536924
-0.0879802635593752 -0.0689501802086396 -0.0282717514224038
-0.10461709326824 -0.0343880351529317 -0.0381246817560684
-0.119640981408535 0.000428024338245301 -0.036522144062609
-0.129445420357479 0.0315594651508747 -0.0316364937285567
-0.134732870913862 0.0588448004738135 -0.0242296148590884
-0.140988846857768 0.0801176399009706 -0.0103144688550976
-0.142448819342317 0.0935761261244373 0.0105227223829395
-0.140972456400958 0.0939975852045991 0.0353023147315969
-0.130612862188952 0.0861757924644413 0.0560744158051859
-0.111645065516951 0.0785226116059798 0.0666310993482476
-0.0901350515525844 0.0737795000991924 0.0765501473099323
0.168042921341164 0.0439903094797387 -0.00394565124625306
0.160342253542805 0.0268509971193776 -0.0125108510233697
0.147376187537644 0.0434616662942362 -0.0243026246464408
0.124458790653777 0.0699576981963238 -0.0458616905533743
0.0958111098139933 0.0808253458961979 -0.0606608630925779
0.0495856906943168 0.0861049999930348 -0.0717089298656298
-0.00123965038026209 0.087604083940254 -0.071760668988207
-0.0516685419370961 0.0882114253056969 -0.0636148057064138
-0.0947461904818239 0.0812668326151478 -0.0468788911011798
-0.115899320697219 0.0640752853017617 -0.0112034565502398
-0.13052715947291 0.0414830025293282 0.0240027465661491
-0.1274486429315 0.0141957004053532 0.0508040867714165
-0.110933465821449 -0.0147910015438584 0.0648706562929472
-0.0861680356366084 -0.0438134089519493 0.0686409141826581
-0.057628718773766 -0.0695705177402139 0.0676884906710007
-0.0373578216096668 -0.113765690695876 0.0362175129515395
0.00812109973156244 -0.0152189651046776 -0.0529896593302299
ID=37

LM3=47
0.116572767846526 0.0379759816752308 0.0861563019672341
0.14432222096063 0.0413236577939967 0.0761469824945568
0.167248007336942 0.0452939368123131 0.0638170918390551
0.185733877925936 0.0535640345614661 0.0506790222993314
0.202802294907082 0.0598586689628254 0.0289666337524599
0.212290057602211 0.0456965121417632 0.0068177443762439
0.201144627747011 0.0195130732635951 -0.00483978593286397
0.17575919067443 -0.00235919406836416 -0.00894026647505151
0.148854923377784 -0.0237002416714113 -0.0131796709964798
0.124081851777987 -0.0468616729670216 -0.0214311594760194
0.098283758973393 -0.0732775137254426 -0.0252119075095944
0.0698667331826516 -0.099461601982584 -0.0234716224464531
0.0444066062162862 -0.122358762775558 -0.0110251535746853
0.0250983602497252 -0.138719510342016 0.00933220333958177
0.0125916084215624 -0.145215324221916 0.0358546607119514
-0.01264573239109 -0.14287250772207 0.0497710906422294
-0.0457919774128043 -0.14036824336465 0.0347664391184063
-0.0549660997314169 -0.123877919419609 0.00630697543917114
-0.0692282854013636 -0.101054313084464 -0.0168538177764676
-0.0858325810090072 -0.0671102224836958 -0.0325284247200925
-0.105592958634248 -0.0302927367721522 -0.0415051000562664
-0.124575709620813 0.00516400452190114 -0.0447285486438193
-0.13790431377309 0.0373521910338096 -0.0403188001750719
-0.148800636200553 0.0657382425001218 -0.0322076241838641
-0.154364447096361 0.0913464010109718 -0.018083621484244
-0.152729113020964 0.108472994995043 0.00618010842922205
-0.140123446248621 0.114647674773982 0.0342647131339196
-0.117047466378338 0.113054502146921 0.0570013202245771
-0.0935547081895805 0.101637747159008 0.0704441932339248
-0.0698964007971693 0.083346678520801 0.0754268982440605
0.145524907205394 0.0363644402368859 0.00398775716077656
0.129764042207836 0.0240945010623077 -0.00641667656816574
0.0974727913260952 0.0241964479798719 -0.0204535789843696
0.0761433764042591 0.0626806346302298 -0.0429585969059667
0.0488712898441781 0.0859355402916001 -0.0647965914419684
0.00392692085748839 0.0980838065428783 -0.0798788003077394
-0.0428953052654324 0.10483751976577 -0.0808706048599902
-0.0862589054015453 0.101401077679646 -0.0735485002801252
-0.114642060399334 0.0928327297794841 -0.0477127162821612
-0.126876118370179 0.070119725725721 -0.0191441733744832
-0.117560748264602 0.0459397787212376 0.0108549953509531
-0.104346680144726 0.0132954894963994 0.0305890245588952
-0.0823784476187846 -0.0154904760075946 0.0477659083670178
-0.0591380733419511 -0.0463475084346686 0.0556885326819209
-0.041446582347305 -0.0786382033658053 0.0513673337300511
-0.00944890367204268 -0.101605150063403 0.0285695099519447
-0.00581067598991294 -0.00731126609968621 -0.0281807670745014
ID=38

LM3=47
0.0850749867589509 0.025392797480763 0.0769365505380475
0.129781661496666 0.0267674261947317 0.0716904759504159
0.161235097256555 0.0390086585960439 0.0480910198936315
0.197850575389459 0.0574139789703222 0.0494529235353109
0.233756756084869 0.0627681880404325 0.0258749605592098
0.25012763421265 0.0432651220726863 -0.00579459468744782
0.235002291605229 0.0131948405444572 -0.0295772849110097
0.204810747655976 -0.0161731134582127 -0.0405042577837772
0.164725929154875 -0.0344577635097869 -0.042122987648515
0.126310142134562 -0.0491281663191212 -0.0333154363900526
0.0908420292922049 -0.0656954907687301 -0.0296411032083327
0.0558220964849645 -0.0797299526070721 -0.0246442153411942
0.0259094271113286 -0.0992277673966276 -0.0157710018809672
0.0093056262313319 -0.122312832745477 0.00376462042982502
-0.00561833889759396 -0.136236213858803 0.0273957387423875
-0.021341123200525 -0.139957371463493 0.0496663708848253
-0.0457113722113495 -0.133751295005092 0.0251788871519509
-0.0549580351120461 -0.114011903063609 0.00131410051497113
-0.0652132232573182 -0.0882872036689503 -0.019374334436823
-0.0790982166684716 -0.0561336456186684 -0.0357228601677123
-0.101711137610819 -0.0266468091890072 -0.0452658725151445
-0.12488086032422 -0.000847066011806373 -0.0526597021849791
-0.14373528182979 0.0246962364625766 -0.0531021401338089
-0.157719477590915 0.0529419572822938 -0.046547656674975
-0.169314424628124 0.0803611855921104 -0.0261449649220079
-0.178235828168133 0.0978300682094572 0.00589043565453059
-0.171654105820786 0.107792219368744 0.0393908694229307
-0.143234147059985 0.102992920158494 0.0608561302672598
-0.109223048761122 0.0827932251367925 0.0622406720844705
-0.0707436030997719 0.059139049245457 0.0623722555329808
0.144925835084308 0.0197263950264159 -0.00591798910995078
0.126545094992761 0.00135020982631317 -0.0140136330993438
0.0871161459423577 -0.00517613315274522 -0.0179545290354192
0.0590153125575989 0.0207136102226667 -0.0366048414883296
0.0443102233304904 0.0509799900730266 -0.0422120997177712
0.00580684148310645 0.0528995661966352 -0.0546132464774388
-0.0358820936075936 0.0539278548008247 -0.0565616627092775
-0.0760619435596635 0.0530538927170324 -0.0546856277199541
-0.107363332179508 0.0554620312830295 -0.0413946461095022
-0.126853613496165 0.0482736051421433 -0.0219311736084261
-0.143211170954904 0.0309391321375385 0.00104795164654249
-0.137892687870622 -0.000247175530594288 0.0192678527259892
-0.112178547316139 -0.0247846278142906 0.0360232782066938
-0.0855130136115581 -0.0521865238315787 0.0451793664213828
-0.0636899916462585 -0.0821515202197183 0.0380012736914275
-0.0240317353997046 -0.100941343622505 0.0324497162302949
-0.016826580937265 0.00181266937458373 -0.0245917197333874
ID=39

LM3=47
0.0957881003919154 0.0231287661081208 0.0953437576882555
0.137217840987186 0.0298628896522602 0.0882546189363246
0.166545490620027 0.0406724165032572 0.0643376806046085
0.199113063707335 0.0472016444075413 0.053690487757412
0.232346528540982 0.0465108461639321 0.0315063504632574
0.240141617374095 0.0358411088546559 -0.005276700882427
0.232492899023296 0.00922378894821248 -0.0296002845883728
0.203391910237334 -0.0142170458485662 -0.0368122871694559
0.165336866506745 -0.0298671487912695 -0.03815352061678
0.125331165411859 -0.0408353138465386 -0.0358346675839356
0.0881661344958019 -0.0558332282278452 -0.036448207457596
0.062064690525745 -0.083940985293453 -0.030339782981696
0.0388513892689482 -0.106365389731823 -0.0121155304147384
0.020296843781301 -0.128381437404792 0.00638964579916322
-0.00334596583534658 -0.142147840504979 0.0239810763180858
-0.0355795239944496 -0.145469639083509 0.0398199977993494
-0.0491253002556039 -0.133182611551399 0.0173367111078727
-0.0568066012199506 -0.113447422570496 -0.00246760758949261
-0.0634647713642385 -0.0885435591703001 -0.0194567178586555
-0.077371412481059 -0.0614775847600013 -0.0357965178618417
-0.0913206905494851 -0.0318271297430582 -0.0448926354658425
-0.1098297725154 -0.00695299277009532 -0.0510824299839067
-0.130121363698439 0.014843904430535 -0.0513217915185027
-0.157375798134356 0.0345520945656638 -0.045396722914153
-0.184644225392782 0.0652328545753412 -0.0315338588659808
-0.19640722484394 0.0941782624214916 -0.000318754053808986
-0.178788553929994 0.11463268198586 0.0288680817843549
-0.144463480069174 0.115551011999548 0.0504154372232847
-0.109078788696686 0.105937664090371 0.0660288900222275
-0.0731398169104761 0.0879517349291433 0.0727195043237306
0.154489996318989 0.0302732696647075 -0.0157012889932616
0.13280408907733 0.0120365572850764 -0.0229126819400521
0.0939949495286609 -0.0028778365169119 -0.0306403729190586
0.0597850656278203 0.0166807471488558 -0.0461669096592423
0.0441519141027911 0.0471216479279771 -0.0487271479969432
0.00956009171016524 0.065033551776335 -0.0501917720929559
-0.0282643689064487 0.0626018699853189 -0.0481785823813269
-0.0637384214102596 0.0578590812992237 -0.0422348812252215
-0.0875095048501727 0.0487548950318956 -0.0205620401554268
-0.10926227896276 0.0345613092500188 -0.00492792771729116
-0.125943068999213 0.0291172887745006 0.0107940836940759
-0.122228660412446 0.00878106050878774 0.0282276324137687
-0.104496514071445 -0.0157182833251568 0.0422688373972111
-0.0801831780328538 -0.040807554060876 0.0499617581973966
-0.053154870075481 -0.0626957195674691 0.0545173045736799
-0.0156333815304909 -0.0943479876190541 0.0279031986840769
-0.0159511698843818 0.00422867129949985 -0.00478473233830555
ID=40

LM3=47
0.0850825423302194 0.020549930420307 0.08046901002304
0.125858669166521 0.034191403863981 0.0775726106611295
0.156688406260283 0.0445540291605767 0.0543864352974912
0.187842265827294 0.0591825500462181 0.039467478115448
0.222199173095912 0.0634568187785355 0.0145418752936314
0.241771188380157 0.046289927144705 -0.0140570805797022
0.228054063624187 0.0155638385513422 -0.0320542700238409
0.20041536799669 -0.0145060354415473 -0.0387929434273964
0.162403432999707 -0.0335496933900947 -0.0370161495974672
0.123335933689455 -0.0452171986438136 -0.0342033512285084
0.0897947086597727 -0.061128395094849 -0.0262151935073945
0.0612877071983977 -0.0820806748827641 -0.0168527485719428
0.0446273093569405 -0.109543976717966 -0.00162293883012695
0.0254274045600382 -0.132044366736081 0.012021824596504
0.00279151089636655 -0.144038377708486 0.0281229607263168
-0.0245227137704788 -0.149278020994804 0.040704048926827
-0.051921920876642 -0.140371126953358 0.0211264981661894
-0.0580909439535238 -0.119925946422069 -0.00406982200388913
-0.0612236475940613 -0.0921875489133357 -0.0250096419703678
-0.0731554694827021 -0.0570919949947725 -0.0412340956408264
-0.0965872243758542 -0.0243744523188065 -0.0516271368047563
-0.122004013982117 0.00434243483954383 -0.0567409644865101
-0.144105832399385 0.0299151044228059 -0.0552443806176138
-0.159686827606776 0.0577975888948622 -0.0500865248843461
-0.164841774435246 0.0876798447524122 -0.0336693063476372
-0.163717031589896 0.111451389212527 -0.00657945384856808
-0.151777116765323 0.119482809420561 0.0263812324245442
-0.127821216932966 0.107724381086492 0.0539541643231637
-0.0985888789133208 0.0844522570636646 0.0676042433005995
-0.0645344522176354 0.0564108690684925 0.0722578720109809
0.145072098092955 0.02291222065018 -0.00600518714970221
0.124838300911081 0.00592575922363228 -0.0162722239724429
0.0860027654407252 -0.00610478156300226 -0.025752607498489
0.0545769793722637 0.0245008197481402 -0.0352570248427376
0.0425128610513124 0.0570001395236733 -0.0448903471456909
0.00547754932697371 0.0656278560055716 -0.0539322216138194
-0.0343270288441112 0.0650991253770048 -0.0587596121459802
-0.0729212451052283 0.0691908141359179 -0.0544060395873238
-0.105435132377911 0.0669409597408749 -0.0441633886010457
-0.127188811554183 0.0560133615910752 -0.0235818236174943
-0.144182605060273 0.0319712270603957 0.000978714419686694
-0.136847538746166 0.000258789885618206 0.0298118959246234
-0.112854711764621 -0.0309579371352138 0.0500159166717454
-0.0867841950594097 -0.064614337144507 0.05746279794408
-0.0551681063311492 -0.0905300457524729 0.0518962904520781
-0.0198470651559533 -0.107489851521945 0.0198359794485926
-0.0133008098852753 0.00646254371791777 -0.00249765479746313
ID=41

LM3=47
0.0953473997481216 0.0344711692506224 0.0815949270797432
0.130749198386142 0.0369531749892272 0.0802322515700614
0.155806248141481 0.0446795840557375 0.0581639236738202
0.184250007402292 0.048509510003557 0.049564996254075
0.208275383489946 0.0549431475126094 0.0239757456361057
0.218018615329196 0.0460948637117085 -0.0078444162675396
0.209694207489083 0.0256335109165005 -0.0303286431795887
0.188573086058324 0.00288247543537538 -0.0387171006678171
0.160504338443655 -0.0164350390219848 -0.0383527298942831
0.128829053717519 -0.0342020704452545 -0.0375591735619948
0.0975290969358222 -0.0590535473480921 -0.0363185557674678
0.0679359076557379 -0.0889704492202819 -0.0334493321758891
0.0437074963613115 -0.11733648843144 -0.0194912387587923
0.0217610671021422 -0.134096152458567 0.00330035389046717
0.00229894550561454 -0.143243807472086 0.0279695443489403
-0.019919700869973 -0.131736184510377 0.048308423523749
-0.0462913808818951 -0.136970700269644 0.028549102181231
-0.0564177326616938 -0.120316104885087 0.00649135398843634
-0.0682189496340525 -0.100221137990849 -0.0160439465310781
-0.0811868292380996 -0.0707756346978027 -0.036305194182874
-0.097445305357754 -0.0362727741616935 -0.0482247719661638
-0.11204349543047 -9.03806461310351e-05 -0.0481331815869445
-0.127615644991737 0.03117441970927 -0.0422650369436662
-0.140172515469814 0.0602670883468694 -0.0330623915687323
-0.14864897501961 0.0881206360093889 -0.0187580732872162
-0.154248047607895 0.109796439781672 0.00225276097072111
-0.148604377022262 0.114133640401771 0.0295046086229401
-0.126748467398532 0.111546208907137 0.0476887608081137
-0.101645088780248 0.097528536964854 0.0565462754863381
-0.0726624332740267 0.0782752720936498 0.0610070150155827
0.153855098114671 0.0335191601629734 -0.00819718713228175
0.140890897990138 0.0214658614591167 -0.0199590369439174
0.116591656250264 0.0222787026550362 -0.0345707919197061
0.0995890650810632 0.0517855503317256 -0.0432063340387063
0.0761733053879108 0.0668466702464781 -0.0536261720834653
0.0354213041468255 0.0717813208521708 -0.0611213196462171
-0.00894559037073083 0.0690427611971361 -0.0614195575466974
-0.053157475157187 0.0663934330501608 -0.0541766400386071
-0.0929858608983474 0.0659013699001049 -0.0438369927231992
-0.122015062102451 0.062563044707768 -0.0190569543214225
-0.143286675140036 0.0431480261695677 0.011261092587941
-0.141734951032376 0.00893632754167168 0.0370088251834383
-0.120466820039785 -0.0259319219217156 0.0543390426989807
-0.0937335043045693 -0.0627902768991317 0.0605035352366833
-0.0606973181609638 -0.0933833897454008 0.0560288664708522
-0.0194760364312926 -0.107144857374598 0.0277627730912281
-0.00300527868946555 -0.0149050866072737 -0.0356406678993742
ID=42

LM3=47
0.102669003669883 0.0276174592529032 0.087688963977279
0.142593623883496 0.0343307161875072 0.0812577201768468
0.170495513687403 0.0461870550957005 0.063063064048203
0.197641902842485 0.0552564140961437 0.0473765605633433
0.227327576269001 0.0592080718583989 0.0267164103404115
0.237816383043093 0.0408502674367475 -0.000848981188436834
0.217077309911496 0.0198814711394446 -0.024214786370591
0.186368741131624 -0.00346807146013019 -0.0355540818117897
0.154765345058675 -0.0268310384003406 -0.0416641650646664
0.122112216903636 -0.0471164305159021 -0.0414278671195265
0.0892565141141384 -0.0640204093392668 -0.0332039166297568
0.0594573278005047 -0.0837371412455669 -0.0225588471618398
0.0403666396425575 -0.110906058201742 -0.0111965258031391
0.0258356698332437 -0.130994270198779 0.00793134060889619
0.01158271791723 -0.139846263574651 0.0322968557239109
-0.0159473066037389 -0.143432569445181 0.0454476875848376
-0.0452080352334633 -0.142702434516156 0.0203772279356372
-0.0564227280047232 -0.119011823714166 -0.00133810776454435
-0.065204847370998 -0.0881974655718878 -0.0171176759529034
-0.0776229653972132 -0.054539803243428 -0.0374241961591624
-0.104357315133055 -0.0261890963070382 -0.0542502439486632
-0.131441449432843 0.00297500901513668 -0.0593675012854742
-0.153691924144939 0.0307971232693411 -0.0595284955367421
-0.168866860914437 0.0612319476034046 -0.0545517927022679
-0.174587089192049 0.0912754700049962 -0.0356523736870536
-0.175983520618381 0.114217660153645 -0.00786835864765954
-0.155290605415166 0.118252537476553 0.0221565850187868
-0.120979831709426 0.110329094360137 0.0448776091496251
-0.0862070593056627 0.0940116905042233 0.061189087980416
-0.0507893027435946 0.0650129016887303 0.0626281495442348
0.144274617306947 0.030182967789631 -0.0116440968689242
0.127816121903236 0.0120841053384645 -0.0216190129062918
0.0934551158395261 0.00529413537752249 -0.0264858786984776
0.0644823736255682 0.0274710256455384 -0.0358797530665325
0.0436334610347769 0.0512331187756837 -0.0361573393623468
0.00297013013247993 0.055570416304126 -0.0391681718049049
-0.0396766161314462 0.0557726311934664 -0.0393332558889623
-0.0797134162058931 0.0617402430820246 -0.0376824053944464
-0.111513229355844 0.0620006195464724 -0.0287956919890805
-0.134520709890875 0.0572318872415259 -0.0207683444414232
-0.150463412933413 0.0352786723110924 -0.00559367681459697
-0.13481505429768 0.00711545118382613 0.0213317959386459
-0.105789974449938 -0.0209851757299622 0.0420637867151131
-0.0735660926155684 -0.0499020938694528 0.0502889387321495
-0.0408614691575471 -0.0742198397108423 0.0441137099023213
-0.0116212550292916 -0.0998818036928161 0.0224816134945807
-0.0105221360224 -0.00731305837008473 -0.00100932566020595
ID=43

LM3=47
0.102713445772581 0.0479267572924865 0.0896200146234357
0.135501774168047 0.0507545112399216 0.0802466207453324
0.152140499722858 0.0768606640685667 0.0642947088358768
0.170631255652577 0.101905923856156 0.055110070043276
0.197524253180032 0.0913236283462114 0.0381223199353904
0.211207258639549 0.0596885792098452 0.0124279738944959
0.196444129589731 0.018634474613444 -0.00922657366825664
0.170794639320189 -0.016830849388143 -0.0269726358224544
0.145643465331833 -0.0504349760373176 -0.0395686429833499
0.119354878992205 -0.0827358669681026 -0.0482566843046079
0.0890888794993204 -0.114122624856468 -0.0517666405988012
0.0555438184371169 -0.141902919515159 -0.0456038041879179
0.0258887968821781 -0.163602205615565 -0.026000602565405
-0.00257524149224212 -0.17796246634962 -0.00310009606808858
-0.0277768555421976 -0.175883487659542 0.028772914072398
-0.0628354282353954 -0.153978495782399 0.0529304923250795
-0.0516109689130912 -0.145323089659795 0.0326483579807498
-0.0413518461769685 -0.126869376512367 0.00707057843511045
-0.0472906141641923 -0.102740798721198 -0.0195858853754071
-0.0605822931230988 -0.0687075764224582 -0.0424749896964067
-0.0831875179895176 -0.0327851712858729 -0.0564755847804812
-0.104046555686611 0.0022490577638279 -0.0637587829826913
-0.128670608677876 0.0270852498964892 -0.0596376907833542
-0.150007494465627 0.0453078581529335 -0.0440759016155591
-0.157774590733385 0.0709415558194219 -0.0186416439274142
-0.146812646717349 0.0984208334906684 0.0145194149407901
-0.123501624043582 0.117729960570938 0.0485799102861171
-0.0894825172140666 0.114279577284228 0.0758981668725088
-0.0580123281611678 0.0824776707915657 0.0843195318713883
-0.0267217135585968 0.0375693415239524 0.0838171603638799
0.136305174955794 0.0425990726558557 2.88682679336384e-05
0.116979105093146 0.0166552191178886 -0.00495662125895584
0.0813992874894571 0.00770454078836428 -0.0104449998482967
0.061779276626774 0.0390402517822773 -0.0374492682661756
0.0449705154237639 0.0640617555398778 -0.0608780098489284
0.0106400484901597 0.0782803751747862 -0.0805282770003484
-0.0297519818844128 0.0872361322535254 -0.0902370360536237
-0.0727959605233515 0.0866205910909902 -0.0856289030496483
-0.108848054809436 0.0736303811828806 -0.0639198967299829
-0.125797988356906 0.0457705710810665 -0.0301599151820886
-0.134653169671255 0.0188225728137282 0.00559184600833591
-0.124771786850245 -0.00483375935526562 0.0389165952509343
-0.105036111271416 -0.030375299232857 0.0554834209253324
-0.0847918434247975 -0.0527642201873421 0.0601782849093758
-0.0659709667215551 -0.0679953239785793 0.0641465101176444
-0.0206882333732884 -0.121294336030074 0.0360776836434812
-0.0122370788575047 -0.0201198483821865 -0.00873465727053502
ID=44

LM3=47
0.0998439596492648 0.0384809629516721 0.0786259889114303
0.132431471679005 0.037155068924923 0.0610483870532487
0.149513803033374 0.0639802990525762 0.0706952030120133
0.17322882774949 0.0850975338946499 0.0629526802627268
0.199470322730504 0.0799072774837589 0.0415734884172597
0.214555527058691 0.0488805157625988 0.0208332314127393
0.208180713047915 0.0113318912224956 0.000988344369880954
0.183511041085133 -0.0181012273077451 -0.0129862483760223
0.152751973849288 -0.0395532520909919 -0.0248541910443276
0.125607676443219 -0.064265396798416 -0.0358644658263142
0.0983073009592034 -0.0915374428936445 -0.0407594333087052
0.0699578264520218 -0.117578428181129 -0.0357316553298985
0.0430732525365164 -0.135635865919171 -0.0191497859732501
0.0192424864532803 -0.146273075194101 0.00147858352160633
-0.00221159153541465 -0.147645169706449 0.0239558864428304
-0.0228553520577671 -0.140524000591693 0.0466177734977441
-0.0322971995657778 -0.13990112287682 0.0209577522831897
-0.0410060010564822 -0.123370652441774 -0.000915180702054007
-0.0561863345673422 -0.0997536470689483 -0.0176729973237009
-0.0752714828620668 -0.0687411811953265 -0.0329947841678801
-0.0955546801327611 -0.033418861335722 -0.041318323701831
-0.115976291682787 0.00123100428171118 -0.0411166518562297
-0.134327216772123 0.032027937619086 -0.0389049193772087
-0.147981938734553 0.0612780482098142 -0.0341843591051451
-0.154632592750915 0.0878452823192632 -0.0157084785638295
-0.14974199539751 0.108847303822261 0.0145507821817887
-0.133406237459983 0.12431446994048 0.0454240554674399
-0.107794614465662 0.115412137159704 0.0719674837906767
-0.0830499047503368 0.0835162472722381 0.079402946006945
-0.0431817204758329 0.0561538066081013 0.0701795192644625
0.150054379724946 0.0246512776734106 -0.0011453751588216
0.130424689832805 0.0072389838658618 -0.00693022411584226
0.09551984524306 0.00721337285257823 -0.0196906590504473
0.0793733803243484 0.0430378325887179 -0.0460290858196384
0.0536383416249062 0.0602878865842172 -0.0696827111243851
0.0108109006105649 0.0713961837864519 -0.0878185819805991
-0.035050579120996 0.0786870514107985 -0.0902687149384571
-0.0789111150646029 0.08284507225944 -0.0809743916561225
-0.113156139610165 0.0784892329993996 -0.0562469719287338
-0.131554661402651 0.0598056434400038 -0.0222032678312638
-0.135702582244434 0.0319548670356494 0.0135933152023873
-0.12300830100408 -0.000111823640577884 0.0404080832788938
-0.0997000814309587 -0.0275221264186764 0.0589528841720615
-0.0727487748831607 -0.0530195176202903 0.0649206151182802
-0.0456246083787702 -0.0734995301901263 0.0640723528469308
-0.0233185735010054 -0.114530657669463 0.0307065930620045
-0.0150502463723507 -0.0216922856428225 -0.0509634328128282
ID=45

LM3=47
0.0819451694519871 0.0324151767971906 0.101876705238253
0.119817120477197 0.0409923957266856 0.0885919373458119
0.150508936447743 0.0503841884033799 0.0633302475995858
0.183645607792138 0.0606020157376977 0.0513629157116483
0.211760342317894 0.0681747909844322 0.0212809061339298
0.220381685084281 0.0627153750882335 -0.0171414834282566
0.203330917797654 0.0392800144870712 -0.0427236162379698
0.16909694848813 0.015386388575508 -0.0484002856701886
0.13349181112418 -0.00942714612950709 -0.050383727850414
0.0977724288023542 -0.0315834075153144 -0.0471116906160005
0.0699185749571144 -0.0600588551783459 -0.0357913115047914
0.0507257932859697 -0.0932984346893513 -0.0188247011704253
0.0387385774716315 -0.125976907550024 0.00114087824270526
0.0242151028057895 -0.1497230855355 0.0228338537655475
0.00759160701854036 -0.162726178345921 0.0456971072495674
-0.0163980678295795 -0.167345372841175 0.0588920532373859
-0.0425799867507096 -0.162342266268838 0.0324718904520863
-0.0518804764983017 -0.140250787708225 0.00481328636299291
-0.0633774808065576 -0.110264618951983 -0.01966361102395
-0.0757306599218499 -0.0708959995914535 -0.0437918843096782
-0.0878696187972023 -0.0249477025398455 -0.059579690274178
-0.104701074162092 0.0191626204388295 -0.0660998385083743
-0.123602473111729 0.0557145196476177 -0.0651699184631577
-0.136701422314486 0.0867707902586091 -0.0552564860226096
-0.143334563037009 0.111153276946323 -0.0373741614825598
-0.143203073937822 0.126612439861952 -0.0102398908826342
-0.135413621766534 0.126983113389516 0.0226297043554523
-0.112521936679284 0.116827646089669 0.0490296543106205
-0.0842030845965321 0.106665651795978 0.0653402100928931
-0.0523353827759148 0.0903412771212341 0.0765920246135637
0.137588002953149 0.0429752323523555 -0.0117506224624634
0.116091494879579 0.0246819210439316 -0.0225272023999281
0.0798962611108608 0.0183559501947134 -0.0303186328285591
0.0582289988425586 0.0540937578228625 -0.0359815550953285
0.0392196196020711 0.0820298473468619 -0.0454619869561268
0.00592136641846015 0.0944920692571176 -0.0592605053159174
-0.0291041498223665 0.101474291458064 -0.0709036952027287
-0.065025116345878 0.106513407465016 -0.0658364442677392
-0.0976579788631463 0.103485393285919 -0.0540905558158499
-0.127552161267701 0.0909016945733923 -0.0331178996472638
-0.139898481072085 0.050656775781563 -0.00430833227678008
-0.132574576215035 0.00625440772641943 0.0272399366421283
-0.108727886970243 -0.0339864737006109 0.0523236252904913
-0.077720062071313 -0.0736962897400387 0.0604683381944477
-0.0384847457951647 -0.100767829416349 0.0521630662381222
-0.0134349752193615 -0.128510704207898 0.0355900389732477
-0.00352833426165576 0.00435578833384894 0.00642474967225334
ID=46

LM3=47
0.0835140706822277 0.0236986536498737 0.083275497892913
0.126704031316298 0.0289428030164431 0.0605510217334139
0.151948117535089 0.0608779832098624 0.0773570025517379
0.19430025438815 0.0889997888783146 0.0865963077822562
0.23547926141444 0.090783503825413 0.0491585871371604
0.250072850279576 0.0677697582707992 -0.00442943849778703
0.238667369772594 0.0206710010614449 -0.0415100980809765
0.208382719000793 -0.0263095410778093 -0.0563571167017344
0.166760507589069 -0.0583674239259407 -0.0566709108216036
0.122618119152219 -0.0693168174352329 -0.0556084521191657
0.0858279540956229 -0.0803389506651686 -0.0473208194645315
0.053171135635336 -0.0903292013508462 -0.0361085868863159
0.0271162952803722 -0.102517285425356 -0.0171627362052961
0.00895163964324137 -0.120425632145698 0.00526107057462377
-0.0109127343160521 -0.138274332978263 0.0266764218251537
-0.0367897716416956 -0.157071066799013 0.0438463885123641
-0.0576420373550704 -0.135709823724357 0.0206570856250706
-0.0651555667413578 -0.11375588879238 -0.00575384908851212
-0.075454441964187 -0.0908616464809636 -0.0264469403854905
-0.0899025270630188 -0.064760522990338 -0.0431721260864942
-0.106804017844196 -0.0378431262040202 -0.0545086713647254
-0.123422095944191 -0.0107970408177712 -0.0584265469790923
-0.136629605338066 0.0159544120259944 -0.0606546398165287
-0.147341248950362 0.0460248211284111 -0.0565882514583327
-0.157962438359995 0.0790133541340735 -0.0377016371776544
-0.154559198641238 0.106520417140051 -0.00216617654516994
-0.144090650547425 0.116370924053065 0.040607119909651
-0.121959187772229 0.105248137207938 0.0754238195737103
-0.0877773600661361 0.0774493573474286 0.0783627711007222
-0.0508638428736465 0.0419432068836617 0.0667803805280377
0.119735298500056 0.0156803123604967 -0.0183451447472251
0.104957648842625 -0.00534153015067686 -0.0245412425352375
0.0696706298587082 -0.0139338818598251 -0.0337692890251128
0.0371907776027116 0.00828142864535846 -0.0446463165652423
0.0340770759151754 0.0374628202852426 -0.0579032825776158
0.00194055994425247 0.0436506965851181 -0.061225850136496
-0.0331766870342058 0.0444699998958115 -0.0600021575239468
-0.0681277002594984 0.0425867784364847 -0.0562670899257409
-0.0983980355155925 0.0421844432727099 -0.0462768298984675
-0.123402311524272 0.0374343862789417 -0.0311575617399
-0.148269093577103 0.0210612825416077 -0.00712969323534386
-0.146950189514261 -0.0108964627547535 0.0203252324740315
-0.127901388627988 -0.0383502135847365 0.0420638344710225
-0.101862951112286 -0.0624102429658965 0.0505179814702249
-0.0753455342084376 -0.0819747059102409 0.0517609369046712
-0.0340672591940955 -0.087899550823286 0.0201605411210376
-0.0282071349401493 -0.0119248927992819 -0.0167699888341577
ID=47

LM3=47
0.085707409473321 0.0434425544679349 0.0828365649587234
0.126399509874965 0.0419934542650878 0.0871499307542913
0.156656816530306 0.0482486030100245 0.0663811877301969
0.187317610880751 0.0525405207400087 0.0594534206260151
0.216951325704838 0.0575132011754481 0.0414414106630748
0.230818115767764 0.0404761997462578 0.019356214497853
0.214072856156643 0.0197754835567369 0.0010894405184512
0.185676751828953 0.00147084958124345 -0.0115682812121775
0.154097757898027 -0.0137109938761675 -0.0251542650093071
0.12134313234972 -0.032172696625193 -0.0344211779773124
0.0894322378515773 -0.0568761869509417 -0.041930429503022
0.0600408856547521 -0.0864451887712202 -0.0408429664009548
0.0346686244209286 -0.111479276407976 -0.0239540094695455
0.0115868681935627 -0.123540152034049 0.00279844335857398
-0.00867314603427472 -0.129526584227823 0.0326929118519564
-0.037575078478529 -0.136605936198214 0.0519450531061295
-0.0504280004479701 -0.127537087308416 0.0292693656079922
-0.0486627414478836 -0.111694706564263 0.0027903181993235
-0.0619619696342922 -0.0910660590696483 -0.0177246987104906
-0.0846364428458543 -0.0687860448964454 -0.0358158479188961
-0.109161860489283 -0.0418417664203735 -0.046265693106853
-0.130767654612878 -0.0120113262911502 -0.0456337926839352
-0.150807844191676 0.0126322728817012 -0.0363286115450682
-0.157865836571679 0.0383314107556661 -0.0210479215541571
-0.157111519504954 0.061680761636883 0.000421657221296279
-0.150342064182857 0.0847815389006624 0.0241221012148435
-0.134501746926782 0.102081366249867 0.0460893325085928
-0.113176316190955 0.109898392887255 0.0622580216478506
-0.0895358264638817 0.105721747712008 0.0665190930103841
-0.065115044969464 0.090197570928561 0.064743280581452
0.160691794361795 0.0340715772192946 -0.00651425180441703
0.144730700713266 0.0137741581830049 -0.0154494599532346
0.12064525860325 0.0174682371482552 -0.0387124931301219
0.100465864788555 0.0442758935046329 -0.0543225948930788
0.073580398979602 0.0555215423714233 -0.0660852807284018
0.0307489957715635 0.0647724983439881 -0.0795792785037936
-0.0160344041922697 0.0765929287857983 -0.0783158303379474
-0.0650380518901825 0.0781579711413852 -0.0669786569683915
-0.106517224694375 0.069526981845946 -0.0430771562708729
-0.131433887403954 0.0531161539536124 -0.0101836202550305
-0.139115386347597 0.0301898677016564 0.0182266432727941
-0.127258234376106 0.0132750610283578 0.0449310212514357
-0.11103482678451 -0.0138877932206869 0.0593590999073452
-0.0844893503018904 -0.0390911460618588 0.0649219300284031
-0.0603623145553344 -0.0663335769904607 0.0634501335048194
-0.0268620482259884 -0.103789110015661 0.022752014852483
0.0013085207250198 -0.0274015633804913 -0.0690505257921376
ID=48

LM3=47
0.13156467444808 0.0577070889210296 0.124026741929824
0.160022028642348 0.0605096096332074 0.115237119823441
0.175195614369458 0.0647664670121938 0.0877476384783602
0.187248362686737 0.0669707056518572 0.0700218997330144
0.205864250157369 0.0606091900919594 0.0408838816925297
0.207329685153747 0.0313328372374504 0.00127487201914535
0.189348877051968 -0.00380016683100171 -0.0278768546103969
0.1699682893832 -0.0356424523266932 -0.0407146003104873
0.151872470184195 -0.0612096635396905 -0.046106479416294
0.133546579712077 -0.0849832705790936 -0.0493174275959982
0.109105421423073 -0.106817945174303 -0.0469751223523252
0.0796797002323343 -0.122700070833423 -0.0393651444709963
0.0498599385777236 -0.133572073115621 -0.031598871428658
0.021760455670844 -0.144008074021459 -0.0241239457642616
-0.00836719061710452 -0.153683175157442 -0.0169833759397579
-0.0515808987267464 -0.14835605689509 -0.00633007720627034
-0.063311497181672 -0.137581153892525 -0.0203667887396444
-0.0731837397861723 -0.123377548931417 -0.028446445436328
-0.0803238623584686 -0.10809336200397 -0.0371701095740264
-0.0911408293728782 -0.0907806877492609 -0.0455888938382556
-0.103859882118092 -0.0732138177144993 -0.0538407104965859
-0.117525100814823 -0.0557205070814823 -0.0602172971219397
-0.129988425287807 -0.0335353915817739 -0.0598033109818448
-0.143312953278974 -0.00079321351236309 -0.0619614315231487
-0.15386285310601 0.0494778491638144 -0.049284104510647
-0.15157648194014 0.0982816088669634 -0.00974818575669036
-0.14044056216661 0.138478510510658 0.0336146954673159
-0.116903204709926 0.149603808028837 0.0756269632603722
-0.0922731947654784 0.14203952844536 0.10152598504714
-0.0679254867228464 0.12904820097619 0.118838332136595
0.121123779758042 0.0364016830616588 -0.0346929240455886
0.106593802906963 0.0246003080077277 -0.0369208890653122
0.0902031742777738 0.0136449022364626 -0.0480569009716387
0.0654866139644035 0.0214110804821146 -0.0566408360469869
0.0452824295221322 0.0319670370424411 -0.0603931592693859
0.0131036282255305 0.0382650404303474 -0.0612352343978472
-0.0209677789988462 0.0340048623544961 -0.0597470009200004
-0.0529822699489831 0.027335637608688 -0.0520409036032328
-0.0765322225917675 0.0193151357221798 -0.0341205553886042
-0.0973093979689788 0.00598667238905731 -0.0161293694399046
-0.11890134962445 -0.00420725914465789 0.00795035858991651
-0.116208011940438 -0.00742655543189307 0.0422748063186408
-0.102138057948693 -0.0125260203582673 0.0686456740207053
-0.0834909075431945 -0.0268526024458426 0.0826292404044713
-0.068920103319292 -0.0519290486577435 0.083029606151199
-0.0102870916879573 -0.0763620042797618 -0.0185073963842509
-0.00771128047448259 0.00295679957377866 0.00344439914286461
ID=49

LM3=47
0.124178879561707 0.0324102002051576 0.0732851049460758
0.150484818399535 0.0313430599853746 0.0722243217942615
0.167946453498709 0.0359683770906164 0.0546879668645314
0.18468286153874 0.0400206370225854 0.0431245380144633
0.202980044951686 0.0421375591400955 0.0245717516288739
0.212697118446707 0.0354737068297272 0.00461813210448393
0.205753041224685 0.0246218215639113 -0.00904876865448967
0.185756580506683 0.0139699087273086 -0.0127614466398782
0.163945657223858 -0.00201508935035543 -0.00972907534965797
0.14015167433029 -0.0224853208713681 -0.00619869906426828
0.112641139246539 -0.0508640117248091 -0.00393763453318041
0.081398413077721 -0.0813902863226978 0.00322412332624785
0.049694619712806 -0.106274085135354 0.0144586903802101
0.0180575563409602 -0.121487451187731 0.0198402255312677
-0.0102323519153946 -0.127018039496619 0.0236504970066364
-0.0378415626760444 -0.121374291082576 0.0353923900415868
-0.0537062277713831 -0.125970519907269 0.0142150977403322
-0.0629283010132086 -0.113774803360345 -0.0047029583282319
-0.0768228159385548 -0.0963862157534993 -0.0245578343076803
-0.0907211503826208 -0.0650182399477243 -0.0347403930280362
-0.106770190140983 -0.0311654288523783 -0.0371222189829092
-0.125149068057567 -0.000571846258709103 -0.03140641791042
-0.141474041692197 0.0229060384420201 -0.0161731444708244
-0.155766652821536 0.0435371099249636 -0.00319088946922169
-0.158197100757723 0.0627019314345653 0.0115381037992232
-0.153140274558275 0.0809420128305116 0.025759215607737
-0.146436043628889 0.0908096784658805 0.0450035408577977
-0.13315687624823 0.0950862507326078 0.0593339931934202
-0.116959907832728 0.0922985976623603 0.0648611961415139
-0.0996357813522528 0.0839828862529366 0.0691028797774708
0.164300505782888 0.0324651382030572 0.00200924089521482
0.153580974069072 0.0240702591468201 -0.00650209213458375
0.137852392384288 0.0416437589219711 -0.0217045458810968
0.107541965449855 0.0621281349224733 -0.0419413709516579
0.0772880849016182 0.0708973495513062 -0.0588922737622954
0.0290520438451513 0.0776830248894101 -0.0714258128331748
-0.0236338075821778 0.0808168943544347 -0.069820324276292
-0.0755275900866325 0.0786429271376908 -0.0593663841902173
-0.118255224566707 0.0746576701401985 -0.0354555344983481
-0.14096521409031 0.0607238629781609 -0.000775146649573087
-0.141736022147797 0.0417121503217635 0.0244036033743647
-0.133690300437551 0.0250639718543445 0.0388536349431054
-0.11828557663471 0.0106169841875689 0.0512299356173658
-0.0969460599111473 -0.00425012692479807 0.0576849343403067
-0.0785271643604425 -0.0217177604739544 0.0605428486688741
-0.0345588538086671 -0.106217692461495 0.0283384163952445
-0.00136123543161925 -0.0238300033852906 -0.0541193915460885
ID=50

LM3=47
0.0875717840468895 0.0191764841745932 0.079198769602451
0.131572101777739 0.0319758455941349 0.077037631357926
0.163734052090693 0.0463859591614102 0.0544042298965909
0.197104222592938 0.0660477991456669 0.0434534447976217
0.229101890327774 0.0803316208632094 0.0182978170379219
0.239769731307104 0.061044554820452 -0.0139005584604516
0.229542974785529 0.0255797655934467 -0.0328829986833763
0.20191722073462 -0.00853974139119768 -0.036251787057103
0.164598926890513 -0.0320665398633281 -0.0315616326134744
0.125317655957057 -0.0456670432515588 -0.0222937738460063
0.0884335557931426 -0.0592862895954006 -0.0157964047680607
0.0571309613601241 -0.0811777460615931 -0.0177300414642339
0.0335690506521229 -0.10894665652719 -0.0126926651296743
0.0131270644293397 -0.131216847549944 0.00356073574678678
-0.00564132021528419 -0.148644441457654 0.0233633608348973
-0.032897467990022 -0.145408178939822 0.0419373188749699
-0.0611848519664841 -0.139358096136342 0.02264292971522
-0.0670709682943865 -0.11196143735553 0.00487470262649207
-0.0709711812325828 -0.0839954628022891 -0.014199103045599
-0.0848288267204317 -0.053710012264196 -0.0313854271411792
-0.102937533408169 -0.023769237336524 -0.043717434639416
-0.121499955211923 0.00488720486244522 -0.0490537997728982
-0.139546110655936 0.0303976997637861 -0.0507636746620869
-0.156548820153581 0.0570440081018202 -0.0468596816986001
-0.169906146661793 0.0852675775437936 -0.029034602034944
-0.17330955953407 0.107553617688354 0.00106837692195683
-0.162095481643807 0.11552341667619 0.0350426653540195
-0.129929957071697 0.103494005426215 0.0555314366345274
-0.0946950130061806 0.0763547521914313 0.0588466570379549
-0.0549366809994099 0.0448627848317687 0.0593070953855127
0.148584797647444 0.0223760875077617 -0.00736638561898027
0.130519938015052 0.00170876300383342 -0.0222246572903012
0.0882100244063444 -0.00841273647912501 -0.0185792342727576
0.0557344352397446 0.0218596102383607 -0.0335444760805469
0.0467855363278863 0.055803102348786 -0.0448407609259732
0.0101164723805665 0.0630858507189517 -0.054747875379262
-0.0289389136293774 0.0640663498106897 -0.059375053371621
-0.0674251253942499 0.0629794949920104 -0.0547314003097358
-0.0999775612920447 0.0571523124919734 -0.0433106364272166
-0.122467853588738 0.0493867812487655 -0.0228315790203861
-0.14123956348953 0.0302258087681229 0.00166198122961316
-0.136540949428329 -0.00056273271648346 0.0268091724145186
-0.111587949483115 -0.0294943623976028 0.0412361457867901
-0.0862545778930023 -0.0588632999182826 0.0482015433570418
-0.0585052222778963 -0.0830824042464211 0.0463668171215796
-0.0244817144312599 -0.0977356776487154 0.0183220660242164
-0.0107993510553674 0.0025571017967631 -0.0273620198525031
ID=51

LM3=47
0.108889260802466 0.0493940035801436 0.0815525203885069
0.14012143881178 0.0519082193528264 0.0808530814945087
0.161690546166831 0.051855997407206 0.0596461139381596
0.186895683881123 0.0542863630617966 0.0492844769866596
0.214141949311399 0.0494407707652104 0.0288921922212206
0.221923264261071 0.0402213462766843 -0.00441117322740159
0.209917885298099 0.0212624381535813 -0.029141301273785
0.184741255764641 0.000552567878698606 -0.0382128179780058
0.155240510857783 -0.0178045641636497 -0.0331485772680959
0.123274331188886 -0.0329607529736679 -0.0238743742090788
0.0920769837023797 -0.0556686521922587 -0.0151755152371319
0.0649701827189043 -0.0868620759742794 -0.0107854269196268
0.0408921164198763 -0.117282602302344 -0.00527981488370364
0.0171114947514535 -0.136919362178622 0.011288754145178
-0.00646118848311034 -0.146145359943568 0.0333013657330328
-0.0351498533592384 -0.141880110812744 0.053855016062259
-0.0581597161036739 -0.145424945695595 0.0250999886522867
-0.0631234956435886 -0.128566515256373 -0.00274418476115756
-0.0697244172783874 -0.104518624847636 -0.0240750360962471
-0.0779641116505062 -0.070285254378206 -0.0352813251984918
-0.0943013831256253 -0.0368302774999503 -0.0448368600307138
-0.11203160967107 -0.00487422471170706 -0.0476115700761801
-0.12625549693428 0.0252337319415075 -0.0471697151471561
-0.138138899022082 0.055445939081295 -0.0396496981137747
-0.148992342556682 0.0871831669971198 -0.0244570507817421
-0.155911229812597 0.11038733559018 0.0036481081342192
-0.148383659632845 0.117198211040411 0.0369257697501889
-0.130938379253165 0.111066060498101 0.0647855762598548
-0.108605545293559 0.0981228001830663 0.0810897293890148
-0.0840076942628018 0.0779806827087628 0.0862177131800856
0.14289307121612 0.0364437784725552 -0.0129716178075274
0.129474458495144 0.0221032129200092 -0.0236696976934768
0.10270833449693 0.0191365299155305 -0.041819346923838
0.0753884381673838 0.0446494916388997 -0.0528017263422516
0.0607891294104529 0.0739654742129171 -0.0541654952507727
0.0224844703661117 0.0790876613993896 -0.059143421791893
-0.0181535706600009 0.0786956411571034 -0.0598774223937842
-0.0571500749035889 0.0757396895818846 -0.0545504640890643
-0.0885201627581683 0.0685451290871666 -0.0394355529291627
-0.109150915379151 0.0548741622520968 -0.0160282824960095
-0.124997770494115 0.0380522861955861 0.0145234431356063
-0.129065839370167 0.00796832155207929 0.0355241966875529
-0.114317848912635 -0.0239211337491875 0.0439312113157572
-0.0924025282545679 -0.0552836990273634 0.0433567362608252
-0.070903950302367 -0.0859416104241282 0.0433771514909502
-0.0231607196106009 -0.100374974428435 0.0241359110781317
-0.00986481188823169 -0.00959067055479789 -0.0283872179101423
ID=52

LM3=47
0.109740246403576 0.027648496525605 0.0741740317525317
0.140452957522703 0.0327040702735074 0.0712632388579788
0.163793508778666 0.0372444768396155 0.0539195288666668
0.186327176736024 0.042708772186793 0.0464239893589473
0.204364702643318 0.0491233465135453 0.0252033453764677
0.212921321229043 0.0389473665905129 0.00175512052737073
0.211519303076913 0.019140656734698 -0.0120175040588465
0.195053170942186 0.000687422504942702 -0.0187759339088099
0.169335089911109 -0.0142687878273049 -0.0197554606978774
0.138727338139877 -0.0304162903616125 -0.0210398219718771
0.10905366725422 -0.0578867044673452 -0.0252206254988129
0.0787929766010804 -0.090171799932193 -0.024096613695467
0.0451512782511462 -0.112357153233373 -0.0116229745063278
0.0153053379462059 -0.118704298974935 0.0116590298576631
-0.0108037812576107 -0.109498980042454 0.0341492387037588
-0.0343011374186611 -0.096026297315232 0.0579734848634118
-0.0543615863136016 -0.100522363695606 0.0324353402761923
-0.0660691655426102 -0.104579650234405 0.00705121978493996
-0.0809740242255895 -0.0904731378455409 -0.0161633033580755
-0.0982504651226591 -0.0631871121206195 -0.0338361137398853
-0.114469378920764 -0.0299282691937587 -0.0408133995629923
-0.13054388026833 0.0015324644789811 -0.0370413018895536
-0.142084905241585 0.029163367302328 -0.0299253595679836
-0.151548606207418 0.0519297780289589 -0.0202197109873685
-0.158965522461154 0.0695249767487157 -0.00815240686304674
-0.156260660491047 0.0821283891347231 0.00921299633072257
-0.146871900313858 0.0868438779158533 0.0300308593236583
-0.128665629329714 0.0807324310140891 0.0472648760666036
-0.109545044213956 0.0708897594019625 0.0596772880520594
-0.0877910538225786 0.0588035867757368 0.0685544729252943
0.168670670506202 0.0339729802312658 -0.0022163922199101
0.158308507962035 0.015448645554508 -0.014033368571724
0.134387685127529 0.0294509632258269 -0.0312442837891157
0.108883036944552 0.0641181743558209 -0.0478766017821351
0.0781952085736421 0.0804202787739886 -0.0638032134607786
0.0311333282582161 0.0947662785606109 -0.074054772308056
-0.0199282532085236 0.0979001837313676 -0.0732843582850234
-0.0689817920940287 0.0912630050205384 -0.0611861911847445
-0.109850575969538 0.0760905580661404 -0.042550778283922
-0.138646734226181 0.0578178162942766 -0.0150745349754991
-0.144084881057566 0.0311753388027751 0.0145643145809134
-0.133642709194007 0.00514280247141737 0.0366439846108186
-0.113524307405118 -0.0196084186134847 0.0520146816208119
-0.0867245307951596 -0.0436125564892685 0.0595649795526195
-0.0571967101490431 -0.0644191680435831 0.0626108893082562
-0.0337788922675011 -0.0972268760162965 0.0412737071787145
-0.00489073413108898 -0.00820511179313093 -0.0690887239433411
ID=53

LM3=47
0.0983885781664253 0.0187773136756415 0.0811043321610515
0.138884791141673 0.0297453000206062 0.0747749360314193
0.167225922351315 0.046641951223207 0.0527443901546957
0.198732658456029 0.0646860267824757 0.0421544273341361
0.229946714725936 0.0720082187774012 0.0176355134655344
0.242256965633406 0.0502655398850807 -0.0113601834487045
0.226609435471244 0.0166270998744528 -0.0303685851774422
0.196109675195636 -0.013312852477057 -0.0417196887169551
0.15794861902913 -0.0361864609523062 -0.0389545985309337
0.117758699655791 -0.0495021839595038 -0.0354645255104942
0.0800288656687527 -0.0629615743431138 -0.0370489456187205
0.0492642685187957 -0.0866200954312479 -0.0329083772920313
0.021215298192262 -0.108343960807692 -0.0229792725275498
0.00117600038265078 -0.125637448780803 -0.0025010955911668
-0.0169032574877195 -0.137065056319448 0.0199908621541691
-0.0371209203033252 -0.1373737834641 0.0434349171475927
-0.0521537107543101 -0.136977733357821 0.0145255349783576
-0.0605031875673985 -0.122269820069583 -0.00856856502148232
-0.0662642911997358 -0.0972239792557616 -0.0246573086688904
-0.0825224942105918 -0.0692021095569629 -0.0385262578644772
-0.102639144771261 -0.0402536409176006 -0.0469594367102274
-0.126643338320491 -0.0165621719201163 -0.0546254120542386
-0.148804498758432 0.00685012864106743 -0.0575440238358048
-0.164381814881254 0.038718888527562 -0.0548003466366688
-0.171491208369839 0.0797307877191479 -0.0446597149303189
-0.168854809468887 0.113066844350739 -0.0140776800326117
-0.157126313121638 0.126641439226987 0.0249925461950633
-0.13237465469426 0.111674664840727 0.0564659671933292
-0.102189500125117 0.0813214753364507 0.0678995627426502
-0.0621645186907487 0.0550807137980831 0.0719426278921439
0.14809943299576 0.0254175087335988 -0.0092577991218189
0.127057004825712 0.00312371145014113 -0.010860806621342
0.0882860803845351 -0.00811878985266584 -0.0164350747226092
0.0681663539754083 0.0252807424236768 -0.0324778901366574
0.0548592499163783 0.0551991195661136 -0.0371930595871055
0.0165844780246596 0.0553020492473576 -0.04631497854372
-0.025157034744857 0.0511234580773281 -0.048922218882493
-0.0661533070031601 0.0467331890790665 -0.0445181020682208
-0.100502155202538 0.0419779374117639 -0.0393858419753776
-0.119572118711965 0.0369613386851962 -0.0213657481337476
-0.132829638352706 0.0210497452420847 0.00190629198181747
-0.130500409035773 -0.00425203136057528 0.0306248615781293
-0.110724459628919 -0.0321734790506163 0.0507763813819663
-0.088156761959858 -0.0632977336799324 0.0562836042079433
-0.0608086868575245 -0.0873481547627894 0.0543141120861515
-0.0306303942581505 -0.105355865916901 0.0254226521413786
-0.0155293524423945 3.06466819649191e-05 0.00624561375593438
ID=54

LM3=47
0.0803071088461204 0.0190279808736832 0.0862263658572119
0.123943413955629 0.0306977800517204 0.0778169017973581
0.15825266020182 0.0459442259734019 0.0532647873908677
0.194780201716687 0.0707093727569431 0.0507589682461273
0.23565228376 0.0801198192534386 0.0285758769753862
0.244925413001502 0.0562234502059833 -0.00989250659590714
0.233982449455086 0.017817614858359 -0.0368846936096945
0.210683279873899 -0.0222421796377176 -0.0476729911824968
0.172622051369166 -0.04808329049729 -0.0516857552459489
0.130039968301994 -0.0553212304675747 -0.0506240558739026
0.0920283142187447 -0.0667685151339884 -0.0467251385738182
0.0601455788936785 -0.0825844779289329 -0.0326250710757189
0.0341927210893573 -0.103430492082098 -0.01555976399008
0.0104998824126139 -0.118060928763793 0.00813420009331128
-0.00764168807871556 -0.134136131954784 0.0359495194904143
-0.0395701076040026 -0.141820901631476 0.0570342882206572
-0.0482508647908901 -0.134659532567092 0.0258256111388991
-0.0497211204228881 -0.114420743442631 -0.000601557619210643
-0.0581007697216286 -0.0888551012612407 -0.0203938777505041
-0.0711489891100743 -0.0595595048746482 -0.0385701893140481
-0.0914020042058729 -0.0298445861494318 -0.0469400063362303
-0.111420478178875 -0.00158752347077813 -0.0504545344806858
-0.129182723187644 0.0246416310967777 -0.0509778765717817
-0.14579013930505 0.0518857397658654 -0.0457677760696183
-0.160331582766434 0.0798764037413051 -0.0264421843100823
-0.168549240526602 0.104498018531075 0.00318806836578811
-0.163819431890342 0.112730074010759 0.0391909132681044
-0.140638942945717 0.105483370925832 0.0661695061650151
-0.105825529219449 0.0845983841071496 0.0640945171841991
-0.0689506042886005 0.0546880861426632 0.0699238795812016
0.141851755021137 0.0229653396308802 -0.0149405589764538
0.125217066791431 0.00195436079407414 -0.0124624109077976
0.0902642523338744 -0.00568028849862866 -0.0192096614279117
0.0738989290910292 0.0238649979787672 -0.0366562913975421
0.0556299979732794 0.045721521543873 -0.0442425488334213
0.0187365122510386 0.0536041715720572 -0.0510483993477483
-0.0215626425052372 0.0544423304523377 -0.0546759294199452
-0.0612704500233775 0.0551086273219464 -0.0565700062909222
-0.0933884800099644 0.0539031278758358 -0.0393389136528491
-0.121838116737932 0.0461838555956279 -0.0237409244593109
-0.144961438798284 0.0253548150992807 -0.00223029345108947
-0.144011225261692 -0.00112727660345596 0.0266193046128712
-0.119311944280142 -0.0286448732151421 0.0408637605520628
-0.0890722349866064 -0.0539932000299593 0.0465835885949179
-0.0682378210551022 -0.0857212984475652 0.0441864345881664
-0.0217034627471169 -0.0983005273935841 0.0259482060703877
-0.0139306073420047 -0.00219589034347547 -0.0168992743286388
ID=55

LM3=47
0.0791046585355754 0.0213583103198431 0.0753234732632856
0.125135376929319 0.0273803112623026 0.0745310260658695
0.159826354147153 0.0369639504291305 0.0523137179030169
0.196628592562422 0.0549551478175625 0.0475850285935106
0.229190030929299 0.0700662607796758 0.0217194608695475
0.243008782555106 0.0476547589841952 -0.00912246212048311
0.235202967544437 0.0144849621999893 -0.0314740220919012
0.205517261015637 -0.0162094114434975 -0.035919387941361
0.165027763927428 -0.0335000169658305 -0.0352886503489085
0.123374638829087 -0.0406326844655144 -0.0378291071683137
0.0840690197105872 -0.0499249405551335 -0.0344108885226299
0.0511616467733788 -0.0715953065451777 -0.0268425469030911
0.0280168068989841 -0.100711526804876 -0.0157236932112382
0.00937981472899311 -0.123016777831125 0.00435607972362882
-0.01116344436248 -0.133969838319249 0.0267522486132288
-0.0325948673992952 -0.139095412689643 0.0471096353507714
-0.0504007327487111 -0.1314068122995 0.0234239089629929
-0.0577760766792307 -0.113146997650722 0.000752453388885955
-0.0669525282639532 -0.0887115517919966 -0.0192574238477107
-0.0818102072468672 -0.0580860324104591 -0.0367860227198738
-0.105311482026051 -0.0286563557573481 -0.0490183799984543
-0.131170913394345 -0.00202021751708709 -0.055161397114576
-0.15077423165426 0.0253021390646128 -0.0553826831309316
-0.161359229321984 0.0555854693221828 -0.0488704835475311
-0.174014061661707 0.0800113740314571 -0.0286103986585396
-0.175442233781684 0.0969741059229468 0.00275234630636848
-0.165706526111663 0.106679003600259 0.035679446562921
-0.136460863669097 0.0950591302152527 0.0568612169823672
-0.102134278092643 0.0710254894738196 0.0603294008544994
-0.0602698482026083 0.0472093110402283 0.0635670161823337
0.14757347224479 0.0196498601752422 -0.00191423643876939
0.129437827831915 0.000440861396107831 -0.00786356344756283
0.094005153078315 -0.00404261359232646 -0.0193591939128822
0.0782977121404547 0.0277528432488929 -0.0365194413669003
0.058324008120719 0.0511999961936001 -0.0438541097980504
0.0171557446614955 0.0537038585811131 -0.0533954824913071
-0.0278765370272869 0.053088633344136 -0.0583222686853846
-0.072525503780721 0.055555266107275 -0.0567820322972536
-0.108142389383923 0.0603452276044585 -0.0420788518944524
-0.134014866364134 0.0526272334807581 -0.0234743621889391
-0.149130441779997 0.0268832126853922 0.00107598630059482
-0.140713284292619 -0.000954553856332825 0.0322640494498706
-0.115020980071368 -0.0284673641950443 0.0536352817196694
-0.0820094335069271 -0.0533880549283861 0.0621125565118671
-0.0515439955914694 -0.0786667812429289 0.0601294390376216
-0.0270792690558444 -0.099496750585771 0.0357301528591107
-0.00945085164106784 -0.00148798786004743 -0.0079834769294916
ID=56

LM3=47
0.0863988282484265 0.0245166663895044 0.0821802251425634
0.126293115355465 0.0355153263438056 0.0786631701034648
0.157053447513891 0.0508699978123619 0.056016114248504
0.186992226988095 0.0656934913839316 0.0408922155300181
0.218815413882241 0.076310989120883 0.0150035450736622
0.230345216213959 0.0636851706020786 -0.0194847125967294
0.220255158381638 0.0320791542597574 -0.0376880938680295
0.20246809627832 -0.00373060478240017 -0.0341871152875189
0.170989053536365 -0.0294312538560949 -0.0286873604123143
0.133112043290117 -0.0456214505785374 -0.0265415314658136
0.0939514596123654 -0.060750608770122 -0.0279433279927246
0.0583147014832773 -0.0829192490783405 -0.0215164806435319
0.0325948294965339 -0.112559557648986 -0.00958739833110343
0.00976224581396481 -0.135039986416649 0.00966472978838896
-0.0158574657582825 -0.145303993390032 0.0308965385945343
-0.0481686688602778 -0.14499997036431 0.0450910977718213
-0.0568917673784071 -0.143162282494993 0.0179966436907066
-0.0584411566575866 -0.126624399487478 -0.00765183434574788
-0.0601950375141802 -0.0999774993285187 -0.0271609804800362
-0.0707140265223603 -0.0651403367525671 -0.0376569311619897
-0.0851123156957066 -0.0291900665216287 -0.0434350608302699
-0.105030005682729 0.00249922972908979 -0.0443866677498213
-0.12536020543049 0.0289157965185851 -0.0418865982643389
-0.140856432268017 0.0556756179851555 -0.0361529326574545
-0.15389591582301 0.0827879361992017 -0.0228918656104647
-0.154254845433755 0.105432904930993 0.00317795121126167
-0.148382867112348 0.111327161062877 0.0360752078204936
-0.128499753728202 0.098927106524333 0.0613595422007685
-0.10232749569588 0.0764863092100712 0.073578677198181
-0.0680640727146978 0.0501502654793224 0.071207674288608
0.157068752631921 0.0276006358142105 -0.0145870647465059
0.142702415940565 0.00742006580008929 -0.0214859045779338
0.111207336508941 0.0030131317820734 -0.0348923231276698
0.0879294588410027 0.0329342104646474 -0.0446758668312623
0.0688980548758708 0.0571339928770317 -0.0517698918123973
0.0301500951127111 0.064221684511034 -0.0596545507589403
-0.0116489394536063 0.0612311002634393 -0.066849469865456
-0.0546436599652611 0.0599401624395663 -0.0606612208126692
-0.0930134032814763 0.062575825569525 -0.0449967427822067
-0.124935161118276 0.0507279609536908 -0.0261569882772231
-0.139816579073398 0.0355527479962377 0.00915286537888205
-0.133699496086963 0.0075811714314298 0.0367575179578013
-0.111428237879745 -0.0216667982581116 0.0487503266636157
-0.0893590241164438 -0.0518708617809563 0.0537077191143868
-0.0710442505312464 -0.0813450565759663 0.0496168287497739
-0.0328118448439368 -0.112449613618684 0.0236504392012374
-0.0059905683542954 -0.0103058024111089 -0.0412210644265693
ID=57

LM3=47
0.0902605234893417 0.0390374685202609 0.0768572355101457
0.138145115681738 0.0434656518088972 0.066135826397067
0.173554824364797 0.0603920761132914 0.0485711703633543
0.21292125506357 0.0840187715006084 0.0584188260049904
0.255816301070842 0.079326940824222 0.0400355282071999
0.263068064233553 0.0477353011097124 0.00403470818224587
0.243184943311415 0.0110104490334908 -0.0278276599785133
0.203822339653654 -0.0125108936515957 -0.0509920004986011
0.157851226999669 -0.0298517662938422 -0.054732650718185
0.11541936951085 -0.0409807807936331 -0.0449725598224178
0.0809129750881212 -0.0571496201542006 -0.0370559873245702
0.0541431785568525 -0.0800256559913925 -0.035136604205341
0.0303155077911494 -0.099643786904338 -0.0240292792829655
0.0104774503746087 -0.115785053293288 -0.00677687203319832
-0.0101371771426879 -0.12627102903519 0.0133030352169939
-0.0335043271757655 -0.133483647722261 0.0350923228119998
-0.0594549820423917 -0.128935195291211 0.0078165237603832
-0.0676557003919357 -0.115048847437445 -0.0192826908580687
-0.0762633205166573 -0.0926703616556067 -0.0383317436356179
-0.0909650537980759 -0.0629521095308627 -0.0474672648330926
-0.111735586752398 -0.0346729263767393 -0.0488914156574817
-0.129269468684817 -0.0067550913334416 -0.0494316723704049
-0.148063505433845 0.0160058600685981 -0.0508916829610073
-0.164488714100427 0.0401396764358325 -0.0483107012706661
-0.173248186692394 0.0701130691877346 -0.0345172435083014
-0.165782340371563 0.0974111344804727 -0.00784730804431181
-0.144264844765062 0.11308312136016 0.0222908573321509
-0.112391198759735 0.110458209069887 0.0478413094709115
-0.0794769209624328 0.0829125299397134 0.0509323986530833
-0.0403990255974486 0.0513933908710174 0.054160690756879
0.136862473141481 0.0183490614547865 -0.0189583965908905
0.120700910860694 -0.0051459685619989 -0.00636944767987972
0.0774062615315279 -0.0168039421494036 -0.0116575446562547
0.0403435402344248 0.000914533771889547 -0.022378599756332
0.0394164709285371 0.0304373320414266 -0.0387739793547758
0.00515441722838134 0.0362052130670882 -0.0493507830868601
-0.033455933230807 0.0351286775008398 -0.0483186399863582
-0.0724053784333756 0.0365538685073766 -0.0443797089439996
-0.105828724383992 0.0408433111287705 -0.0351597751735905
-0.132716597890878 0.0356467005495652 -0.0237598571617855
-0.156046506498585 0.0207288345664001 -0.00228786064085134
-0.159061358318709 -0.00517950113411014 0.0292281721719439
-0.137578101251519 -0.0330308309877271 0.0519441339426656
-0.107331082372717 -0.0587651361893804 0.0578217062605558
-0.0752689018368287 -0.0770188144131123 0.0556221587818005
-0.0351884030076632 -0.087216970184691 0.011070430444926
-0.0258358741548268 -0.000343082553060856 -0.0120048784332207
ID=58

LM3=47
0.0844084919488421 0.0213723885786526 0.0846328961113158
0.128934727242855 0.0295005850634031 0.0799145725785856
0.161796259606772 0.0440115770611444 0.0538193598852356
0.192545883524683 0.074825355956771 0.0480802383729093
0.225600114368998 0.0930053400500433 0.0203797340218335
0.235627441841463 0.0695084497802486 -0.0169399820856463
0.225356843325739 0.0276063811520031 -0.0380352246184715
0.200417621418773 -0.013667872841864 -0.0405405894197115
0.163491243627545 -0.0415295435035522 -0.0386202457915274
0.123435671323444 -0.0565108359551908 -0.0406096992609916
0.0855109490067098 -0.069604542948121 -0.0398122526582739
0.0528287961293201 -0.0903001896534371 -0.0322529330917767
0.0268889961732397 -0.114835927439237 -0.01745468991037
0.00234420838351215 -0.132858332324871 0.0015845898071766
-0.0195448021226339 -0.140516476217606 0.0250608043111879
-0.0403419369760911 -0.14777973458552 0.0440999193109385
-0.0545996110187746 -0.14316474558731 0.0195694625824649
-0.0575619639404063 -0.128328438796706 -0.0052907718052812
-0.0647206414075613 -0.104814491689939 -0.0247850619014505
-0.0748703140766717 -0.0722735535935961 -0.0356043419747972
-0.0871420908704927 -0.0378704162111441 -0.0414364202309391
-0.102468707175096 -0.00569321353558913 -0.045213617024996
-0.116417309606487 0.0243582799953109 -0.0494001070076423
-0.13445532925691 0.0532425491213459 -0.0473822398169078
-0.151701145465258 0.0823370497481396 -0.0280659579493532
-0.163715860159315 0.10822018716407 0.00242484182707138
-0.160141008582245 0.120522450970034 0.0390823002797359
-0.139518304676779 0.110432228497845 0.0675197012739944
-0.111794493124591 0.0833579413242112 0.0748426466296687
-0.0760364172826346 0.0547028460506321 0.0697127270295513
0.144379344745183 0.0152262038948583 -0.0113110249282876
0.126307927407957 -0.00498780454200018 -0.017019210030149
0.0893303217301951 -0.0129184077681933 -0.0239573028955947
0.0723907571248326 0.0202924999171016 -0.0425420157794668
0.0553310492088501 0.0459961501313784 -0.051965316429769
0.019736823452906 0.056471289897025 -0.0595820448816785
-0.0192362204515515 0.0573547205992314 -0.0619252275135755
-0.0576948377609894 0.0583820651494465 -0.060644196325585
-0.0904499462083065 0.0542107590909338 -0.0483760090662711
-0.115731966145361 0.0470826355677181 -0.0275835991234599
-0.136300681950625 0.0248193859208207 -0.000749800660538674
-0.134585533942863 -0.00515293216356407 0.0281747915078021
-0.116447743261682 -0.0340842459208011 0.048250396197031
-0.0887566521391473 -0.0616763319352134 0.0504887523116468
-0.0606535693382399 -0.0865953765505839 0.0448868828204843
-0.0362043881059763 -0.109998325164307 0.0310314058311136
-0.0110440671515549 -0.00516929422641137 -0.0328535170992477
ID=59

LM3=47
0.087198581787957 0.0344849037276565 0.0773849408082949
0.127379238581041 0.0419067101695699 0.0754664495022241
0.15500834742317 0.0541328872375563 0.0527035379730884
0.186700954628057 0.0634019120390081 0.0439055146929785
0.218714299661531 0.0635683233158153 0.024008821851816
0.229716139114013 0.0487536389164839 -0.00697959678880039
0.220322505911171 0.0181268499893131 -0.0249397090155422
0.192701341746465 -0.00681237408261454 -0.0354793258598756
0.158385811065206 -0.027673264061864 -0.0341125796930071
0.121127462774771 -0.041562294051934 -0.0281057257655421
0.0859364805196969 -0.060018752039375 -0.0219142628336338
0.0570989610346718 -0.0889236596483292 -0.0193343809523283
0.0327545938766962 -0.117486296832752 -0.00631382960084749
0.00970319621558167 -0.139531067360998 0.0093420924527325
-0.00980876913169804 -0.152389111750846 0.0294124152473543
-0.0298322755779846 -0.152014153919667 0.0492535860603503
-0.0512102695810533 -0.147403263276646 0.0255784565686987
-0.0610633941237308 -0.1321739343572 0.0010465884675343
-0.0704887743588752 -0.104783233314874 -0.0181290244816558
-0.0794315446134433 -0.0674808021960547 -0.0329755147201352
-0.0929035687551709 -0.0289108270447812 -0.0439719098065146
-0.115421159036949 0.00344811033217167 -0.0509038467028776
-0.134239633288603 0.034083798395607 -0.0501939532122913
-0.152751663234584 0.062063674074638 -0.0415936353900041
-0.16589359427141 0.0888345586531358 -0.0229366288134183
-0.164327783091357 0.110138952058039 0.00445660344507798
-0.152340106080363 0.119401055090155 0.0343285244661552
-0.126325810801698 0.10926079619465 0.0563786958237045
-0.0932884099834811 0.0941874647740158 0.0657521389309983
-0.0603271774239168 0.0672459319677316 0.0630354982769334
0.148703016270884 0.033261525782767 -0.0121501779486616
0.129570009188477 0.0157348163108832 -0.018488377049428
0.095811275389099 0.00596573755814664 -0.0283338996212626
0.0714168347654271 0.0322499330225667 -0.0413810427636209
0.0512538179366115 0.0555457554064992 -0.0432666365700943
0.0128103172502104 0.0615971853365026 -0.0504581964937467
-0.0277468575052571 0.0659680130497357 -0.0524389557477728
-0.0673219408677189 0.068698224663768 -0.0468271086557382
-0.100319513577847 0.0725404479448856 -0.0362969277089091
-0.121203010532889 0.0615136458894045 -0.0178123633541837
-0.136031950289421 0.0364584091477962 0.00167940478302222
-0.128591604930606 0.00220140860045064 0.0219409420655482
-0.108390505413865 -0.0341181309085065 0.0330222645026881
-0.0831298943476427 -0.0688978232062336 0.0405337112180424
-0.0511188951206286 -0.0943132993390483 0.0469822222453406
-0.0241768827179839 -0.120282495621961 0.0318850356436541
-0.00734765889287339 0.000405351730701617 -0.0326903774252853
ID=60

LM3=47
0.0878923361861014 0.0310762710333056 0.0715795085304566
0.125686136290068 0.0453777509373382 0.072805311486906
0.156670793631989 0.0573356661331591 0.0534357315750735
0.190460561086661 0.0612785721597453 0.0501520047878662
0.219781396365631 0.0700580724322897 0.0262998732872327
0.233629722060827 0.0547481006457648 -0.00324449336417649
0.231255454613657 0.0270601178631418 -0.0213855430673411
0.208159150367597 0.00149082600366035 -0.0276970895736839
0.178816132399724 -0.0213110826557524 -0.0340965937495546
0.142352954159625 -0.0368492192795833 -0.0366247504739343
0.103317511597955 -0.0520258413204097 -0.0307647847578401
0.067171686053192 -0.0750508713230028 -0.0218278413715054
0.0367177221216285 -0.10326149951018 -0.0143146745418564
0.00823631862128488 -0.124648502576206 0.00127333744626715
-0.0132317818785847 -0.141437639776302 0.0269729294526999
-0.0479325823259493 -0.135413553047074 0.0446766180505128
-0.0672088055890168 -0.125550327778825 0.0242561891016921
-0.0627308345932017 -0.108068344495947 -0.000356178431516504
-0.0638191875042499 -0.0823088782545243 -0.0162586054273955
-0.0768758020587377 -0.0533820777812425 -0.0281133790912099
-0.0933364185326316 -0.0238782131157664 -0.0351404461640191
-0.109482580533041 0.00497742702988097 -0.0352653487317133
-0.127024127515403 0.0293963273150657 -0.0373919779679858
-0.146230311288979 0.0509925331388809 -0.0321871598406617
-0.158482534014146 0.0762870328933243 -0.0163269618759232
-0.161173446281075 0.0994693155951237 0.0093742989419525
-0.153442967184009 0.109561982959144 0.0402249017192701
-0.131835472110327 0.106575210648895 0.0641580132002465
-0.102282975014211 0.0915271591367129 0.0722839091701226
-0.0738872477865322 0.0623004699712164 0.0699251140396303
0.16146493243204 0.045209446030964 -0.0143470676673401
0.152060868285504 0.0264625828302948 -0.0327969246713689
0.122267735306541 0.0137069310335914 -0.0456189976186542
0.0969884194817812 0.0331210373169618 -0.053287142889626
0.0766219728804999 0.0498841036287972 -0.0570838854099082
0.0379100846802884 0.0555769838572936 -0.0618050952029422
-0.00554926949087525 0.0527738560569051 -0.058517337737173
-0.0501654033031701 0.049535857270783 -0.049790490599917
-0.0908334223365323 0.0478300613250406 -0.03584461618425
-0.122488604642332 0.0474032203892884 -0.0157143359917349
-0.145279102537402 0.0381286400778986 0.0095088491312317
-0.139567222374339 0.0152051514334425 0.0331127334281636
-0.115075752453498 -0.00988696822932583 0.0412702280041003
-0.0942292595147321 -0.042432942473844 0.0413324160036812
-0.0773883308372152 -0.0768727801231244 0.0371890200640776
-0.0265689657621554 -0.0949953424730347 0.0159613766377818
-0.00479630302979781 -0.00187936152284637 -0.0352257208337075
ID=61

LM3=47
0.0848280774881245 0.0349014852641649 0.0735550555242119
0.128926103043255 0.0441160295958283 0.0721932781115732
0.163928331209412 0.0560391373082582 0.0594216468312765
0.20088318571214 0.0666515294164701 0.0623838168400031
0.236967006367807 0.065434543559786 0.0427312007089473
0.250475316152768 0.042826621015335 0.0115110005896597
0.23980310668909 0.0145764248203435 -0.0162675465762023
0.209522322266142 -0.00843725037269818 -0.0339428557692966
0.171514085077007 -0.022775669747072 -0.0474319455280145
0.132668517374063 -0.0370925748414864 -0.055669826741096
0.0948317534391235 -0.0511509835464969 -0.0481932175828905
0.0606551645234476 -0.0675714759635942 -0.0363960000342307
0.0387345478258104 -0.092839707281442 -0.0184297994621449
0.0199435008054908 -0.111679208657132 0.00680245592365224
0.00171088482761213 -0.12807923410418 0.0361452653414491
-0.0347362970329825 -0.135283659325904 0.057987549110011
-0.0510144597956663 -0.119903133592473 0.0269268109129213
-0.0607568239252485 -0.0981130138760836 0.000800355418422867
-0.071031442902907 -0.0761464761099789 -0.0206564861214734
-0.0852498911412723 -0.0490133396336849 -0.0354890395540663
-0.104510388695236 -0.0209933567807482 -0.0417766589915302
-0.126326003194078 0.00325139760483239 -0.0466690394732562
-0.143102060225999 0.0270009827204186 -0.0523652565222462
-0.158620721281164 0.0526698243073523 -0.0497454934230167
-0.163059209133829 0.0830381078377123 -0.0332768465865242
-0.162550698020036 0.101698239935444 0.00101613737500806
-0.146236310729435 0.106145217118061 0.0386420138616404
-0.119523862769799 0.0970774294947591 0.0705747826268777
-0.0856125512213637 0.0735970074132866 0.0810780515771325
-0.0455711143979236 0.0460907137499229 0.0728082682954461
0.154282940704325 0.0293461309833267 -0.00711035673238577
0.141281819614936 0.0141564115107573 -0.0336100122231737
0.103584639092241 -0.00333462174713561 -0.0418115034841332
0.0692892015977719 0.010515642279553 -0.0489005827841005
0.0561186310762543 0.0351250774120831 -0.0627462290980898
0.0174102669003409 0.0407294513674462 -0.0674982372387935
-0.0245663934822502 0.0430681505366264 -0.0654732319474483
-0.0657781989786599 0.0476891872197927 -0.0617868365970375
-0.0994209615574743 0.0491182438373676 -0.0459173031528699
-0.12282427586897 0.0458409811798505 -0.0226386365226126
-0.143869409904967 0.0279607548340507 0.00337245122662426
-0.146948260684973 -0.00586465535038713 0.0246836265036853
-0.130073348332817 -0.038515978422613 0.0383178446079339
-0.102462204942068 -0.0635530943085851 0.0443954017730523
-0.0710357177921435 -0.0796518894659196 0.0472294835177921
-0.0245449599019757 -0.0818942679119715 0.012522830531105
-0.0171931397545239 -0.00933510895969174 -0.029911313893176
ID=62

LM3=47
0.0988203204926748 0.0219965046170071 0.0788080317217454
0.139697434765289 0.0263909442030813 0.0728769475176623
0.165906333153213 0.0400432803058964 0.0462427904189464
0.19583731508751 0.0634743087759034 0.0413060370306233
0.232059382279679 0.0657563587920172 0.0270667104338945
0.239909908900359 0.0490859799417054 -0.00343208286132574
0.227145188498137 0.0178809240237482 -0.0221156751790457
0.19672754015211 -0.00968678991743017 -0.0294013880716445
0.158446218921453 -0.0281106842716683 -0.0297267529264916
0.120865652085315 -0.0421624773404811 -0.0291621713329379
0.0880092828602561 -0.0590910588582833 -0.0267423085533318
0.0588323371296284 -0.0802366373694264 -0.023789783560259
0.0335077327324307 -0.102033829677092 -0.0130864104066232
0.0123265901345428 -0.118679833582502 0.00570313755562566
-0.00489289005215489 -0.135365610379122 0.0254344540604313
-0.0279369854759945 -0.148033574638094 0.0414438203627959
-0.046331926857296 -0.137220841428956 0.0154059033716858
-0.0585041440677035 -0.113950071162055 -0.00278743121299763
-0.0710392606713157 -0.0890771921666422 -0.0200163566400259
-0.085263505069026 -0.0585976469371222 -0.0351454980958124
-0.108476322194609 -0.0310204091611806 -0.0451096893070601
-0.128402759875022 -0.00277582585048758 -0.0495174663589576
-0.142884848016477 0.0246372539990268 -0.0492228544916613
-0.152963793095371 0.0530683938856593 -0.0434397494805814
-0.160883350541083 0.0823691678434345 -0.0287764384132123
-0.167153253357855 0.100705916607074 0.000624385065999862
-0.157606594790096 0.110383065580522 0.0326818360440445
-0.135845076662337 0.102502323353837 0.059204214743268
-0.109635296822586 0.0810563047123716 0.0700322485908914
-0.0767426596980109 0.059704131597254 0.0623173322153895
0.145204473538776 0.0265925921089055 -0.00752314501627969
0.126976280645579 0.00237823891248965 -0.0107097701884623
0.0855054238614699 -0.00291186307071041 -0.0147287298309647
0.0636186915822557 0.0310294105671143 -0.0380878804484579
0.0539163257974387 0.0618543300463668 -0.0559585546756321
0.0136585611847313 0.0619455916536657 -0.0657288890040624
-0.0298125339956826 0.0658527749948511 -0.0668185761290482
-0.0719399852566517 0.0648727399027327 -0.0637085592841657
-0.105209769946316 0.0621952413109608 -0.0486883567597266
-0.12224187881431 0.0525229183706949 -0.0202908550728149
-0.139483547303975 0.0314326273182279 0.00846644623308749
-0.136535641415711 0.00464081927967422 0.0374608864515053
-0.116146656819243 -0.0266665001236666 0.0505703445533232
-0.0857619936681903 -0.0519044886794935 0.0578379913021681
-0.0551322475324336 -0.0750412118197099 0.055078254724384
-0.0225749907686542 -0.0944399875224109 0.0233323065145963
-0.00910294137972507 0.0057969261136217 -0.0038723358882532
ID=63

LM3=47
0.104703246592411 0.0541669713963961 0.0808262732455474
0.139008072336608 0.052871955379597 0.0813781482591684
0.163094029844563 0.0594252077322334 0.0624098253455449
0.188714889248384 0.065026419403804 0.0534762943307227
0.213549202993732 0.0647382001397887 0.0329069619553836
0.227222688438091 0.0441325571352219 0.0116864263577925
0.214071173194061 0.0208962129442724 -0.00670789959910981
0.18567791936122 0.00362606918753825 -0.0160428771299347
0.152044723147371 -0.0109139761400319 -0.0216972938351127
0.118103705171981 -0.0298469183740481 -0.0244105832952668
0.0905788441380937 -0.0598305376979545 -0.027054020653073
0.0631786610971271 -0.090143368761681 -0.0237298950079737
0.0343172471981821 -0.112904483150737 -0.0146960099477591
0.00990045871773243 -0.130746547317002 0.000852183900127953
-0.0121383564520809 -0.13824440484834 0.0230657129637778
-0.0365301876880474 -0.138118272155272 0.0445760190181028
-0.0552330266436647 -0.141357049656479 0.0197270626547536
-0.0538696114950027 -0.12444202898875 -0.00434313990007254
-0.0600621431977734 -0.100841962444065 -0.0222608363904532
-0.0682050784880771 -0.0698470223715299 -0.037640079424433
-0.0852675785500773 -0.0350672867165022 -0.0434615633464566
-0.107244012003132 -0.00173777281076693 -0.0395016847227648
-0.126801038735754 0.0288708256610735 -0.0307460814438574
-0.147107466422171 0.0528321791693787 -0.014640247835882
-0.162661445910028 0.0771293047068954 0.00473183695604266
-0.159680062204158 0.10638691561765 0.0232892451228281
-0.146829265754718 0.12597059377234 0.0451249631743827
-0.122183568742266 0.125432958967565 0.0627646253141904
-0.0971156931569357 0.112859528705648 0.0748206580317408
-0.0717710107578799 0.0879348249551493 0.0778307693337145
0.156958508360296 0.0323145663456278 -0.0019474254024758
0.140777515513327 0.019376274408414 -0.0154374032772615
0.107666368529899 0.015199879653497 -0.0246398953131406
0.0847640282320867 0.0325602282042622 -0.044726543525963
0.0608708412099449 0.0426271064178621 -0.0607703693922408
0.0209546901856975 0.050699515429646 -0.0755160176992225
-0.0238737623409639 0.0566995792648451 -0.071423885659445
-0.0690864943274607 0.062316609130509 -0.0597757023883131
-0.108952567351882 0.0682183725869895 -0.0409610947277676
-0.133557732326862 0.0599916566879442 -0.0099993789823451
-0.138411233716775 0.0404142581424814 0.019057519767468
-0.130297627426541 0.0158083211297309 0.0408027195728791
-0.109471754230735 -0.0135751116047442 0.0473087279581204
-0.0843797043002857 -0.0441057490031723 0.043846985802506
-0.0617401680247312 -0.0755033266234242 0.0397027254722325
-0.0261002314445642 -0.102760289587955 0.0173201058107868
-0.00432711477333698 -0.0300993453076345 -0.0462545883231253
ID=64

LM3=47
0.134517833631412 0.0324331335476178 0.0699726340499216
0.156185873956603 0.0346525528299353 0.0654824456463403
0.172157282231594 0.0408818913146932 0.0504171595712598
0.190171516724395 0.0444481617142738 0.0385237626116422
0.211276373995106 0.046716794855034 0.0195739457600886
0.220747999349668 0.0347095575281416 -0.0041865982307724
0.210363407194189 0.0144705482490653 -0.0208247460269981
0.188615266191397 -0.00494691450349723 -0.0279635228187837
0.162348505433637 -0.0216544778581571 -0.0265227984518708
0.135486310596711 -0.0387181460137622 -0.0192290378635643
0.107266620912827 -0.0612995372093367 -0.0121712147609959
0.0783353967870367 -0.0871370626313066 -0.0016141762029497
0.050065330638922 -0.11131242077612 0.00901208698583823
0.0231607674660749 -0.128511054015325 0.0218278507164736
-0.00457368956742849 -0.132363225462038 0.0365518813948166
-0.0353096005079207 -0.119295830135626 0.0479890053234419
-0.0482232726011266 -0.124294881583913 0.0219794018027291
-0.057597939475302 -0.115551232984461 -0.000820573143409712
-0.0690746676826169 -0.0980411644896762 -0.021253309797237
-0.0836333502829529 -0.0719923201697852 -0.0376083131106684
-0.100550261720551 -0.0423178602005713 -0.0463796963430783
-0.111663129611549 -0.00955425530827538 -0.0394102177435612
-0.125022560626667 0.0209337731773593 -0.0363978350459464
-0.141340580647112 0.0498015836226678 -0.0310403192040684
-0.156048446088451 0.0795561265728416 -0.0162204285215844
-0.1648414750845 0.102597888071012 0.00930561747922308
-0.160704841329019 0.112212328420314 0.0391938449362089
-0.145699181319364 0.105559570595476 0.0646232187953206
-0.124601168339208 0.0916137779515792 0.0792243557786107
-0.104122341907006 0.0740204089688549 0.0910667438149033
0.14709902294157 0.0239842166882446 -0.00452692437220536
0.136023206111165 0.0166550906839213 -0.0123450330323822
0.113065697301546 0.0196107200773937 -0.0273049983467361
0.0941001417948334 0.053203171692493 -0.0395414042022323
0.06556918494909 0.072063390010424 -0.0471436189733749
0.0225333531585803 0.0824663197111286 -0.0593154623617555
-0.0224203822804534 0.0876676765664983 -0.0628040491643281
-0.0634835219429255 0.0818933654965506 -0.0536349126418837
-0.0926539265232995 0.0695426902767797 -0.0330355348234142
-0.111162998663455 0.051384778164027 -0.0104578410610709
-0.121441253224143 0.0298672878975146 0.0142737348868178
-0.12050832101487 0.00110411443717617 0.029900474974228
-0.113184199615386 -0.0284610941816691 0.0388387087658517
-0.10126804366518 -0.0586596375644145 0.0400963066324438
-0.0714244260942017 -0.0713984010458707 0.0385799499440082
-0.0269963886433367 -0.0909258271508574 0.036690898476807
-0.00788532013420275 -0.0162605542152026 -0.033671692512748
ID=65

LM3=47
0.107956444523397 0.0384092940897662 0.0863256094908717
0.135668295792583 0.0482098885783679 0.0733557282298064
0.157615686360288 0.0665062121161493 0.0596973374068049
0.179982290454966 0.086123111558125 0.0514142398770306
0.201879533053377 0.0827909642267079 0.0270046418987658
0.214033474259061 0.0525929474584865 0.00464589111230014
0.20684515493192 0.0129514171577364 -0.0118300259900662
0.180545580799007 -0.0187828209000589 -0.021856866541648
0.147900552416129 -0.0429483019298541 -0.0240756851941111
0.119673014444922 -0.0686796290139922 -0.0264182816961925
0.0941714116896295 -0.096069929206322 -0.0253932300849176
0.0694501119509592 -0.123932318806489 -0.0203521807208972
0.0380147982252752 -0.137195713557605 -0.0100862502789039
0.0105431655675874 -0.150669698314205 0.00218199946223803
-0.0143786279933896 -0.156704863505488 0.0207224771123602
-0.0447630725665885 -0.162764180261938 0.0341947770495604
-0.0600056535913609 -0.152882253573299 0.0146267722767091
-0.0589679682987329 -0.131487360375975 -0.00461196029931856
-0.0643985170726648 -0.104201895057889 -0.0193149880616431
-0.0749815446920401 -0.0702603316357815 -0.03399023244621
-0.0957537457858683 -0.0373400322700542 -0.0465554309603446
-0.1149169195508 -0.00363390966749715 -0.0485740760143871
-0.132704560503911 0.0249436633244159 -0.0423658418998033
-0.145008010808618 0.0521841473060253 -0.0311341971106976
-0.154670947160062 0.0783327086259491 -0.013625399308205
-0.152600150215745 0.103035322527401 0.00988951671201438
-0.138823616276409 0.114879184871501 0.0383455707101841
-0.114706039632836 0.109699412688728 0.0620995882274235
-0.0874399905670846 0.0927797427480933 0.0748317851007898
-0.0566812428097157 0.0684992318745575 0.0801243436282872
0.136519381095457 0.029407145904262 -0.00905969181713378
0.118912744371576 0.00752706185455712 -0.00955978657129807
0.0837825898970358 -0.000765514839332765 -0.0138873920498742
0.0601694100608757 0.0336032855899659 -0.0327101550626374
0.0434822927850262 0.0559840699703269 -0.0578971576255198
0.00455491718416265 0.0660929915515008 -0.0721367317806801
-0.0369194777335247 0.0687370910529191 -0.0827990727931892
-0.0768709273942604 0.074928711369896 -0.0731838778425149
-0.107076717768723 0.0705009305303302 -0.0484045231872048
-0.127146021638298 0.0553944422082756 -0.0177370502535133
-0.135590634537765 0.0320305980068223 0.0145100168787737
-0.123132691388861 0.00696410806037024 0.0427215475247815
-0.101136417294213 -0.0256286783609706 0.0498035585089793
-0.0810687220263685 -0.0611160985969891 0.0501259977603733
-0.0575927787208754 -0.0923716256772344 0.0441769696918355
-0.0275262667121522 -0.118050082642295 0.0150656421452353
-0.0122169161655115 -0.0151001425878892 -0.0152934975631171
ID=66

LM3=47
0.0945335095038236 0.0392433489055278 0.0718421835524382
0.13095666019576 0.0426011072842349 0.0709468586754066
0.157487249951493 0.0502582031347174 0.0485276182941311
0.186332861017209 0.054481188679275 0.0404988781310358
0.21674073467455 0.05400270400475 0.0233943486726514
0.233195823708484 0.0347248125528934 0.00481000422057758
0.229395473905116 0.00968741948543609 -0.00877937522944633
0.20671272886653 -0.0119337699689443 -0.0143164013507512
0.17447774776587 -0.0280963072269376 -0.015330228420104
0.137486958251458 -0.0382342138495892 -0.0184132082319339
0.100150878988573 -0.0514081009939897 -0.022262642989859
0.0674386567196592 -0.0752216708435923 -0.0216992004484406
0.0379517881551265 -0.0984149068290174 -0.00968813053996101
0.0112487410532081 -0.117821463080023 0.00708466974269503
-0.0139550923388418 -0.1320650813055 0.0281501343447371
-0.0443809438130224 -0.125276053534931 0.0521607158183364
-0.0431460495376695 -0.121158488603553 0.0265793633081196
-0.0461879824649912 -0.1039088435627 0.00336254359274214
-0.0564116926637953 -0.0809836825126383 -0.0144062463969429
-0.0734983180020572 -0.0524592025192329 -0.0276486100498533
-0.095698649915548 -0.0240026557860035 -0.036263903530712
-0.117977810154153 0.00327836163297615 -0.0385753303059227
-0.140072382199881 0.0253850330588901 -0.0340799437066007
-0.156122140411858 0.0472720889906059 -0.022052395181411
-0.168350286519335 0.0675936595299871 -0.00493522495858192
-0.1692981573922 0.0851654589726216 0.0182828753000155
-0.160395154974815 0.0942958569294418 0.0440031767406
-0.137932269666702 0.0927555600849735 0.0632248438971814
-0.108450321751278 0.0854958615870167 0.0697107990590923
-0.0741936865216025 0.07367188339698 0.0674743940132947
0.166943427450011 0.0293649951358758 -0.0107166182333357
0.152283937140316 0.0081566522888189 -0.0198364832242486
0.117634753644723 0.00540818279304167 -0.035011582189442
0.100563852581346 0.0419586909559181 -0.0507725863549923
0.0783122579174237 0.0649902729715309 -0.0648320218016056
0.034042968801585 0.0747807692909504 -0.0723013189832645
-0.0149083995208867 0.0760392081089278 -0.0672636795318436
-0.0646275694984847 0.0724176626104323 -0.0603159537273374
-0.106189536531082 0.0719607275140337 -0.0389865724037452
-0.129932428111837 0.0552515351735271 -0.00962430709897615
-0.138789962238642 0.0295105773335469 0.0144805401323193
-0.132021385650207 0.00585415334347597 0.0368806176926067
-0.1175605860963 -0.0231485850974934 0.046357776362208
-0.093078606863717 -0.0497636786567145 0.0484249185069726
-0.0651474612191543 -0.0724890197552865 0.0474751750661672
-0.0240218659917395 -0.093479429724035 0.0222355250049649
-0.00402298435831188 -0.000112843989388921 -0.0409214865126394
ID=67

LM3=47
0.11202723913738 0.0350239315268299 0.0744376298928243
0.12450879402383 0.0384073039808278 0.0813334082931052
0.135097498425874 0.0424335034582524 0.0708888228699056
0.178836403767371 0.0544946171210743 0.0631899233603634
0.233638271765936 0.0674033513688461 0.0349118904672529
0.254463768114129 0.042991551343078 -0.0203476099346197
0.218571091294155 -0.005291495058117 -0.0483664280815411
0.16330656167357 -0.0273362143863525 -0.0443631296957339
0.126820183966023 -0.0364411460169741 -0.0395425523762077
0.104357954459771 -0.0505344880697068 -0.0418267891177198
0.080445338597729 -0.0703107100436079 -0.0410271482539487
0.0567303232261879 -0.0954531640002319 -0.0329566327317454
0.0373141008352586 -0.118226493221506 -0.0105930112430965
0.0195659343414083 -0.13866988187071 0.0135777232751499
0.00159337485070221 -0.151998680998103 0.0390970127122936
-0.0265457361296992 -0.154437983410398 0.0575287739996246
-0.0479363567056969 -0.148589083779946 0.0347000158380427
-0.0560241670962666 -0.129959671418213 0.00967531265953137
-0.0690041254901628 -0.103646923622076 -0.0102392741488588
-0.0845074359127942 -0.069153257301222 -0.0285471160320152
-0.103106881655367 -0.0300582718413624 -0.0392734294967615
-0.128011128856667 0.0058352880052596 -0.0413245226960377
-0.151365927364625 0.0371403811451701 -0.0367586817869456
-0.168278515743653 0.0683800916765172 -0.0304009434353192
-0.169397573546125 0.0995016058005688 -0.0150646483691572
-0.167652005491333 0.122376527575007 0.0100467014304989
-0.160446566062644 0.132597242527075 0.0384406510500702
-0.143713695087397 0.126823835026718 0.0612307346181161
-0.120526033472425 0.112089240643596 0.0698696388223455
-0.0960657319100622 0.0959552561475483 0.0784472314109245
-0.047712100979738 0.0704174979649079 0.0687212930755864
0.03455934949246 0.080824171673204 0.0555717568406472
0.0617525779110225 0.0231947881264951 0.0253037476260155
0.0843802963371526 0.0292137555022241 -0.0369736597351164
0.072314412228975 0.0679465481004899 -0.0626507159343249
0.027609860828716 0.0744801958279421 -0.0689457640321334
-0.0228646663187726 0.0733841432008764 -0.072752981609279
-0.0720597798273213 0.0804566580645605 -0.0660381262412726
-0.111216253192055 0.0776470894761602 -0.0437060317865963
-0.136856344222245 0.0736938163531814 -0.0124101073852103
-0.152101181521826 0.0496260026881992 0.0183334972912659
-0.143792341541527 0.0115768680996117 0.0386597268590858
-0.114631150169698 -0.0238439866472931 0.054960318204679
-0.0772314904773155 -0.0596610007083377 0.0623556975921595
-0.0400013835212091 -0.0946782480406855 0.0512651559900159
-0.0173107584529528 -0.112628713966559 0.0359421681975316
-0.000695781155419423 -0.0120968329523552 -0.0432664067816009
ID=68

LM3=47
0.110701323677776 0.0449723806657119 0.0687276160762166
0.137983601362737 0.048727751968458 0.0634518409173442
0.160746436300236 0.0506615263957155 0.0490461199444813
0.179908168728703 0.0524507756437524 0.0430445668972443
0.199248262356952 0.0529655750698241 0.0306217629167676
0.203742360607424 0.0410732449237686 0.0115904522806253
0.19363614419164 0.0260645990437723 -0.00583049310413973
0.177972665448806 0.00857367329854139 -0.0175186899891399
0.16311108732702 -0.0124883791137591 -0.0251029746999217
0.149304082598545 -0.0402265580866035 -0.0294444405834438
0.125570552726907 -0.073027241627128 -0.0231386517891465
0.0919127312475263 -0.102869201093713 -0.011083191025196
0.0545621704189199 -0.121458886303791 0.00512457692887873
0.0172608484783545 -0.128631746615423 0.0174797116874635
-0.0174339353673835 -0.131325258183546 0.0239578143609464
-0.0527561365669065 -0.133100131005172 0.03228510302759
-0.0599205882611281 -0.126001452807091 0.0187921130615695
-0.0646463844986843 -0.11218482463691 0.0056278306208999
-0.0770360302177232 -0.095035843010957 -0.00393204270123958
-0.0945664388727603 -0.071748328607743 -0.0152783770405393
-0.108041598577506 -0.0419938948015408 -0.0272536887105029
-0.119236283657339 -0.009855025522031 -0.0305503666771187
-0.127094874736248 0.019842227836753 -0.0274712621747419
-0.139575354581622 0.0430846138759966 -0.0180972169068646
-0.140510712154247 0.0660505242629305 -0.00158866502041499
-0.13161057370228 0.0883768680159727 0.0175733085220576
-0.116732238810356 0.102240781731066 0.039410193415753
-0.103461605607367 0.106906063951274 0.0614246839234017
-0.0857778304324896 0.0993014914963495 0.0719704082033765
-0.0674252051594986 0.0812917049177658 0.0738765428713584
0.174642418731194 0.0413660034054489 -0.0122645142310463
0.164894438733685 0.0336146364689957 -0.020964107137723
0.147436989822187 0.0471957838012951 -0.0267658049343164
0.121544654710529 0.0711729021323224 -0.0436333803869381
0.0943652656728176 0.0811786573957586 -0.0605956503827915
0.0500345556135501 0.0872008209940148 -0.0763538487925104
-0.000308800680614507 0.0891936115736763 -0.0795439840087626
-0.05090796522726 0.0863662505921557 -0.0674082009461887
-0.0945778376599892 0.0759723387870929 -0.0448432399101389
-0.122571887792365 0.050928927635286 -0.0154178987418358
-0.132615896034029 0.0270024773123198 0.0173722555339884
-0.131194610090401 -0.00667336312864586 0.0304415716300929
-0.119811918267744 -0.0371847482889084 0.0442048171777711
-0.0979210655615295 -0.0622009117659228 0.0577168137471809
-0.0708266881306215 -0.0809957687715962 0.0683356635731207
-0.0389084721922771 -0.107739521043873 0.00998798956078454
0.0101044688855895 -0.0263027914340424 -0.0588335737280997
ID=69

LM3=47
0.071035456449453 0.0336949209756614 0.0855406950994935
0.115730826774623 0.0390760511374104 0.0811753562109858
0.146161204489587 0.0542674180929787 0.0556834838476413
0.177611387248091 0.0771695867877236 0.048148886646896
0.212711602605084 0.0808149841789253 0.0240218636043867
0.231376593275873 0.0455741559644363 0.0036840938932841
0.228856229436322 0.00352747588723448 -0.0162080264906822
0.207305547206351 -0.0304556236553808 -0.0341851039462723
0.172619115645548 -0.0560577197883793 -0.0396716512916793
0.132763664887591 -0.0709934511190998 -0.0365054914246653
0.0932878513657557 -0.0819558811089049 -0.0318992096788638
0.0579899266455821 -0.0990397264158561 -0.0257668769356106
0.0289100286365005 -0.117193692812105 -0.0142399221248471
0.00228887212230244 -0.125039941326103 0.0027907361653539
-0.0194697218875508 -0.129390260770758 0.0224732479866239
-0.0343567172661345 -0.128723795238327 0.0438272928469745
-0.0521238192944531 -0.140324634721877 0.0180305749143092
-0.0620848203333741 -0.128313600169607 -0.00613023129676776
-0.0753171386337372 -0.109824511808354 -0.02727999479157
-0.0895503645432995 -0.0818120800742747 -0.0442146921880502
-0.106533624935449 -0.0494143085381146 -0.0522127529757895
-0.122903159670057 -0.0163072488462317 -0.0523935291169205
-0.137184650279598 0.01420781492545 -0.0473369135714314
-0.147820752471972 0.0424628896569112 -0.0337878832001415
-0.15380570552891 0.0718240417377441 -0.0142505028925688
-0.152155078079397 0.0984063803403785 0.0130840584098678
-0.139888706954621 0.108082022220945 0.047144096355312
-0.120000803521358 0.101376269796207 0.0761906645477008
-0.0928256176047057 0.0867008766646408 0.0909542203278146
-0.0598477516097961 0.0633232960587 0.0861758603353074
0.138501455665073 0.0356696318217779 -0.00228552249859035
0.122344967852945 0.0172851944677289 -0.00463885496287702
0.0916255368501054 0.0121804066883031 -0.0155653391174747
0.0698048258786417 0.0371338894736146 -0.0346897070273223
0.0488390417674023 0.0493941053901169 -0.0539077323276849
0.00942407306847314 0.0537137680187549 -0.0683250619812735
-0.0333056717715683 0.0553292738805319 -0.0720341685039198
-0.0743535668774333 0.0593738743837256 -0.0650328068450567
-0.108385669956129 0.0607760478692797 -0.0468995674703124
-0.130882666083189 0.0480252986129404 -0.0198602837293975
-0.141373467910806 0.0271021341305821 0.0109146361488487
-0.133717618983392 0.00133704527782541 0.0351485606812375
-0.115398108919813 -0.0252544183544181 0.0468152363471423
-0.0932021768789445 -0.0505101846290955 0.0497979229757341
-0.067612409915534 -0.0693905539536038 0.049660759086776
-0.0385078132664757 -0.099860172522454 0.0355466262696577
-0.0259503409200251 -0.0269174570042402 -0.0389063786699178
ID=70

LM3=47
0.126557291963778 0.0371649283981366 0.0760104280607759
0.146086327032833 0.0418473055866151 0.063018864163465
0.16667961339201 0.0533039986855227 0.0571700037159333
0.185401028146121 0.0656396413534973 0.0490700303657703
0.206144809214886 0.0627528163160402 0.0315167599647364
0.217533809233555 0.0390045701123636 0.0149126650340902
0.210379676599329 0.00913634647346514 0.00222209498776117
0.184570697017703 -0.00957720915702871 -0.00840251037366821
0.150490673428419 -0.0150485604528064 -0.0163737383281585
0.120611202352081 -0.0334941744531558 -0.0260881760982002
0.0933882115228767 -0.0597692237907778 -0.0343146551007106
0.0657708391614243 -0.0888730453543196 -0.0339749946406711
0.0387372040767946 -0.113945654651718 -0.0235108846767334
0.0149690043790185 -0.132538367119903 -0.00555265902239958
-0.00916932248569096 -0.135068322076206 0.0178064758492429
-0.0391662916648992 -0.134200471960679 0.0374614343909784
-0.0215160807771161 -0.134278886590876 0.0228891587574499
-0.0381796354302183 -0.115665541362572 0.027734720518692
-0.028838143339889 -0.101463101555432 -0.016011299070754
-0.0562963972864418 -0.0784257211027304 -0.0377637156197688
-0.0846357892476739 -0.0404817001413849 -0.0493990716296925
-0.114593874472273 -0.00474250652407571 -0.038382562150069
-0.13703250218211 0.0313340229379717 -0.0316001545079882
-0.15444518419292 0.0635107826510286 -0.0220343993083891
-0.164359756452596 0.0915366204385538 -0.00850924395862042
-0.160200614036453 0.109150869835195 0.0160537705736923
-0.14773903442684 0.121521197309711 0.0409995426912158
-0.125648846803408 0.119154310124125 0.0614430261311657
-0.100794485701883 0.0983780236758076 0.0669893639212464
-0.071091664535889 0.072578670042187 0.0708078831740913
0.149693142017883 0.0278822512363131 -0.000904147138904219
0.13455171459459 0.0132775038781272 -0.00646070250204908
0.108465284383215 0.0203623540323851 -0.0227041397727346
0.0891972257802844 0.0475169131737842 -0.0439568686729859
0.0627601962318001 0.0576509587383236 -0.0616712439116139
0.0189715660004925 0.0605747604323836 -0.0786593517177673
-0.0278035529042903 0.0699791019813718 -0.0848243350217168
-0.073936310290738 0.0824042699969002 -0.0762491386648813
-0.111689059714424 0.0839689380349716 -0.0481993120460826
-0.13481700240623 0.071932290129784 -0.0116917292774692
-0.141981181933838 0.0440576343488611 0.0208638749683811
-0.134791502339427 0.00934085636826365 0.0414206366837512
-0.110221441373377 -0.0191305759892676 0.0549695280443961
-0.0829924902754991 -0.0451053875322006 0.0603516424980857
-0.0584454775570576 -0.0661894341519649 0.0577290747738272
-0.0274527719189096 -0.0996928941925729 0.0182620667393714
0.00286958128059482 -0.0206014311482173 -0.0683386007703963
ID=71

LM3=47
0.0990483788570903 0.039858069717777 0.0771102281140728
0.135528784048837 0.0438098849480648 0.0747905333047454
0.160818982827488 0.0521942407884754 0.0543275394284447
0.189401308898407 0.0610559808044659 0.046659238943751
0.213127937196967 0.0681978725007674 0.0227769733666732
0.22533303428734 0.0556590586107829 -0.00460642163339155
0.213771090054574 0.0269270079560792 -0.0182851231013011
0.189788744273159 -0.000559280636270297 -0.0230277543129468
0.159316293170429 -0.0228158433249727 -0.0251801294825999
0.124251205890842 -0.039839558445169 -0.0231868959359503
0.0891465604955771 -0.0600139769081063 -0.0217349548474614
0.0547429350621132 -0.0816118802769264 -0.0208985523917266
0.0273390159639576 -0.106430969063631 -0.0123524115391303
0.00686956338262555 -0.12894763339632 0.00200720573685114
-0.00885589435081792 -0.14626570647295 0.0200057696760776
-0.0293444835608445 -0.15330546160642 0.0340323939332339
-0.0551582426142207 -0.139372258937859 0.0247850935413716
-0.0580693789961534 -0.120414789375593 0.000734962585948049
-0.0634001345403748 -0.0955122300097923 -0.0193934612431562
-0.0793011743034938 -0.065045383206948 -0.0345460546576755
-0.100185920442581 -0.033040160001768 -0.0454022515630756
-0.116070164048371 0.00278196448345252 -0.0453973555245242
-0.132698966556321 0.034607717422427 -0.043246204759421
-0.152083766441096 0.0608603257647684 -0.0357976183879707
-0.16339712386173 0.0857291589365771 -0.0170224425844442
-0.164323228515749 0.107250666713713 0.00856769351859901
-0.152496226478545 0.116192610110086 0.0373443205711083
-0.128500311396163 0.113724063959454 0.0592333238530638
-0.100027900924629 0.100668238146496 0.0687711420700846
-0.0678604482521608 0.0808185947891832 0.0682780676192467
0.151417850610806 0.032987664600281 -0.00369543270951122
0.140802127879209 0.0141582406142633 -0.0227375587528259
0.106367270125651 0.00358163324668327 -0.0315442607063684
0.0829765233317077 0.0327348108435174 -0.0402119582432622
0.058099240956994 0.051559361487816 -0.0466990369796352
0.0167055527970887 0.0565285284087096 -0.0575411082477059
-0.026763645117991 0.0590650644687433 -0.0625539640370361
-0.0685451141477956 0.0612558492076682 -0.0544495097719181
-0.103276512275743 0.0652823086579108 -0.0389894020390474
-0.129262338378413 0.0602380146601582 -0.0180374646475538
-0.145176878018452 0.0442337500997394 0.0112499838072737
-0.133443280326647 0.013076400964144 0.0334395317385358
-0.10927295128145 -0.0219549978692771 0.042427739822324
-0.0834450352451795 -0.0589101045692022 0.0466805730101761
-0.0491824625841581 -0.0859676636545148 0.0460542836142873
-0.0254425944729785 -0.103903189119114 0.0238284895631042
-0.0103070122861737 -0.0191332800946312 -0.0369113779877484
ID=72

LM3=47
0.116851413623978 0.0524698564295816 0.104600949315316
0.140134292889608 0.0617175566283601 0.0968361523941886
0.157378451402841 0.0704346128144813 0.0763874041360038
0.173274197803919 0.0768495612848834 0.0624572467295821
0.193306727825804 0.0684489233758028 0.0376658459210413
0.202032973990659 0.0341033928141554 0.00795778401474246
0.193163446161973 -0.00412839424240634 -0.0155715196387547
0.173903720623527 -0.0329039051509504 -0.0281380691552
0.151102136923453 -0.052740417970058 -0.0342981024132561
0.128071841961278 -0.07074692812543 -0.0389981536419674
0.102830279334464 -0.0908617145410576 -0.0359461110278391
0.078819699098955 -0.115897359187821 -0.0307090551450857
0.0545685522529669 -0.138310608590286 -0.0221434076472128
0.0303578183042102 -0.152668577523862 -0.00676730373162061
0.00542763245540821 -0.159250118226541 0.0154577487415596
-0.0283231744071394 -0.149835529355049 0.03607408696607
-0.0539114921392457 -0.139581389263714 0.0145605517694087
-0.0611489647133307 -0.122877152340122 -0.010205219478272
-0.0643066200692957 -0.100677701938375 -0.0264624922021649
-0.0626397899719016 -0.0745820679921915 -0.0413882810214029
-0.0683341277307884 -0.045295447315135 -0.0535489749985603
-0.0883447234651144 -0.020222514686892 -0.0596550738469223
-0.110910363343981 0.00337635074698179 -0.0547349088535393
-0.140780300438471 0.0265106107354506 -0.0423376241562502
-0.162320982202974 0.0694347120375305 -0.0203198036431031
-0.164920832201652 0.117374914591773 0.0128387203032367
-0.162812820484049 0.150127005548088 0.0539047923264141
-0.146574382288455 0.15824043344796 0.0909115941049004
-0.120318959684271 0.143917088192106 0.108605048758626
-0.0935005113367589 0.123035107685686 0.118601871675173
0.127615818154106 0.0248957568385763 -0.0297507127504354
0.116223933644007 0.0200252426422153 -0.0340786657606789
0.0940921771087167 0.0144737271602747 -0.0454489225301274
0.0648163663753721 0.0303431895168103 -0.0590068687320574
0.0423582209068218 0.0522248448002115 -0.0646347763184821
0.00918593174003639 0.0677839210804382 -0.063218836251623
-0.026630933102167 0.0754392256300543 -0.0623631329391593
-0.0608394063332606 0.0675194172486007 -0.0593242630891228
-0.0831361896392358 0.0590945014557374 -0.0364116344449415
-0.0945552467010942 0.0384692059583773 -0.0136471306529677
-0.104898191866651 0.0254197602101782 0.0115817478342001
-0.107482129655905 0.00829697020811687 0.0323485106773223
-0.0919339674663742 -0.00852881310470791 0.0477826074575645
-0.0740131183051533 -0.0322638677519937 0.0540208137295265
-0.0591723715229504 -0.0607848595851523 0.0554038811956258
-0.0072788948900066 -0.0875488245960984 0.00437702926949297
0.00773692654292518 -0.00665794620619586 0.00232754151674223
ID=73

LM3=47
0.078737698874346 0.0227176355148874 0.0833478925511667
0.128322144006629 0.0265824006848213 0.0793810742186495
0.164160115379725 0.0427676106857174 0.0520379458149217
0.194941528458039 0.076551606075188 0.0409486554695334
0.229513416531016 0.100144178498816 0.0117656865051375
0.243975903748608 0.0763673314809601 -0.0257352227223739
0.240217064403974 0.0340632918561729 -0.0460528122971503
0.210241276298534 -0.00381984875760343 -0.0454685277453778
0.170096537903147 -0.0283020373158316 -0.0375424451200117
0.130057054576186 -0.0464938157290209 -0.0354156783153537
0.0931069015842618 -0.063712454702172 -0.0359955444610811
0.0590406457969063 -0.0818264191266009 -0.026880395249987
0.0323346855406108 -0.109021701135122 -0.0177574899973986
0.00703776803584885 -0.130225987638062 -0.000614453012446168
-0.0195231020995665 -0.141375360094315 0.0216385057905731
-0.0495204211313327 -0.143864098697066 0.0453550952203534
-0.0606435524392492 -0.136272217283996 0.0185177658578057
-0.0649471193109854 -0.120591410875832 -0.00660734619509345
-0.0684945254917314 -0.0955654578827955 -0.0233031769862881
-0.0779148369700586 -0.0639886605628315 -0.033511175226806
-0.0926016174762509 -0.0312196389297204 -0.0367046220323943
-0.10485078106353 0.00153748711131295 -0.0415395743011352
-0.120961764356276 0.0295418491339136 -0.0477316818961523
-0.138139559118429 0.0571226191914002 -0.0463456353621798
-0.154245840438626 0.0852010883132454 -0.0346853106832102
-0.159160604775157 0.105769463615301 -0.00703467600087194
-0.149619270383273 0.110606670052357 0.0254916531060912
-0.125256583805394 0.104374697012942 0.050774582088847
-0.0986456029932481 0.0834634861171945 0.065464030373897
-0.0670347024294553 0.0565187551063228 0.0727399557832453
0.147861819176214 0.0194678033309412 -0.00672900138328632
0.132001824617779 -0.00056779339898895 -0.014924209229268
0.0955326654109042 -0.00962194088559599 -0.0188677813094297
0.0697314938306306 0.0171294582016692 -0.0286760444883502
0.0564046301540861 0.0407267541868851 -0.0400142616424257
0.0231939089765773 0.0500217811606636 -0.0431797078710174
-0.0142298629676473 0.0448464466189457 -0.0481077659377301
-0.0541118371857319 0.0449690975621432 -0.0469465038670509
-0.0883529058704526 0.053417154243318 -0.0372104218669788
-0.116972663405678 0.051963420403418 -0.0220609027395914
-0.14383075558611 0.0326569418596711 0.00247778100659022
-0.150163806988279 -0.00573434611795635 0.0270106010340595
-0.136081487393025 -0.0398607006687402 0.0517924329071892
-0.105830076183355 -0.0684292680112795 0.0622929627711306
-0.0699799547220401 -0.0886888052452564 0.0549732967525562
-0.0350061149273731 -0.100167243740163 0.019783232811771
-0.00952218677707539 0.0044361716848942 -0.0274815787054265
ID=74

LM3=47
0.106802862520596 0.0438280825002127 0.0879447101690508
0.140996387219445 0.0431471108616746 0.0859727984302893
0.165277490016221 0.0476392158723789 0.0625612060400827
0.192526496258867 0.0483603070842923 0.051462932624965
0.214520269340878 0.0552136596625775 0.0233190226191194
0.223417673813774 0.0416230212397441 -0.00952476165382336
0.218078687576404 0.0156759668518039 -0.0298423438542102
0.19683288759955 -0.00885737846504353 -0.0364717553123824
0.166252483025181 -0.0262730557811104 -0.036720020342579
0.131472806710098 -0.0365101177132516 -0.0316924768343742
0.0973849120338051 -0.0544351150670239 -0.0289968819350655
0.0623447560467085 -0.0756930126626408 -0.026162655310912
0.0283228864895194 -0.0970177570251338 -0.0187357262241464
-0.00130933786577131 -0.113186795312305 0.000679975426909273
-0.02071309747191 -0.131267049875424 0.0275152169593649
-0.0424194679273249 -0.1414193245168 0.0551654083026423
-0.0545055773184232 -0.133778029123334 0.0249939267813451
-0.0593856535368609 -0.112927810719128 0.000235925765142367
-0.0671045728938012 -0.0904575452219149 -0.0208777603851877
-0.0838342913507862 -0.0657107815799731 -0.0363496450444529
-0.100586826382434 -0.0387734023013765 -0.0456128296682139
-0.117936304746658 -0.0131566245930745 -0.0486551194470171
-0.132208507115407 0.0119856080262676 -0.0466815060624719
-0.146414671303145 0.0387348081223745 -0.0428648248048532
-0.155655331442869 0.067360197085669 -0.0230873827497646
-0.159240519196413 0.0936761927682859 0.0060284115258836
-0.149244381904372 0.105670569805468 0.0404284667481624
-0.130719264418165 0.107258643458832 0.0685046209490314
-0.107242879629127 0.0925103821246582 0.0801955704990236
-0.0796835630204529 0.0740977025796066 0.0798174421396552
0.155758160107907 0.0383523204092245 -0.0137546300462308
0.139330023741637 0.0205825151698644 -0.0159326825230595
0.110466268813662 0.0180496740087988 -0.0301073054573304
0.0890388262042725 0.0410655697877143 -0.0499712089154653
0.0700630017424381 0.0617353591413387 -0.0602423096123652
0.0339243536386727 0.073867442199089 -0.0644639803514578
-0.00770964488498243 0.0704785046099839 -0.0640882326064388
-0.0504129611044614 0.0615669860934049 -0.0583705818047125
-0.0880261653777012 0.0503891414840785 -0.0436588841035124
-0.115265624855921 0.0403691336706064 -0.0188561707588557
-0.131784749065544 0.0242108370198509 0.0121169726877015
-0.136191637150612 0.00091568342080889 0.0383674023941092
-0.123133611160135 -0.0267769105439931 0.0510729812136077
-0.10128345185218 -0.0512481686006856 0.0593443774576661
-0.0757781397038122 -0.0716656108690745 0.0576222918906273
-0.0309139346174538 -0.092502730874541 0.025958915671037
0.00325960871714701 0.00537262794676377 -0.0350192778472693
ID=75

LM3=47
0.0984468467454056 0.0211429793390491 0.0608990714289792
0.121415534298658 0.0276117747866237 0.0653962761902636
0.137729055421831 0.0356243787582453 0.0637284626950229
0.166434852614708 0.0609503423569377 0.0597212643354226
0.203935510286968 0.0789718588821097 0.0321981777017098
0.233872614005785 0.051709805773582 -0.00375560030740089
0.22883547189926 0.00517688185009336 -0.0381274258508574
0.189625927993298 -0.0315848279607175 -0.0530804273998857
0.150341834411279 -0.0495385880271706 -0.0494491249369943
0.12115315695078 -0.0655314530648411 -0.0446583803209897
0.0944187438794652 -0.0872230519845665 -0.0385344374343504
0.072640410217712 -0.114851138439039 -0.0274316536643445
0.0500647726110315 -0.138471196963916 -0.0131817611676158
0.0281073015469327 -0.152959318995247 0.00737671272674848
0.00661793102604647 -0.157364791190026 0.0323497557194823
-0.0216456097848648 -0.155201356915005 0.0560433695029353
-0.038826641100088 -0.148859828263469 0.0279578210126583
-0.0502356337366053 -0.135439232973657 0.00189749601302364
-0.0642798202405808 -0.112731265123396 -0.018744827846655
-0.081774040265045 -0.0783566249593358 -0.0340078816295102
-0.100094059850114 -0.0372189419900905 -0.0436083576081362
-0.119358709151787 0.00268151502823543 -0.0539932324456909
-0.13924146248675 0.0373812788121091 -0.0610214798629588
-0.15866899368289 0.0688671298200353 -0.0509220287916595
-0.169762123833451 0.0985592217834581 -0.0260156837594152
-0.165222443784217 0.120831487813298 0.0115505900526123
-0.145867776223077 0.13324033938312 0.050430639619045
-0.12185200006272 0.134137095408171 0.0853536977359892
-0.0919357361945689 0.115191465265632 0.101380218418774
-0.064582805225814 0.0816479792164722 0.096814329429802
-0.0241493074773783 0.0539285368806616 0.0889847164676531
0.0553760574353696 0.0540548226224083 0.0556256015398276
0.0761440424944543 0.00316686605341994 0.0168230808052317
0.058783050039162 0.00811356243955479 -0.0428660098248018
0.051524001069122 0.0475242041082811 -0.0736976104491225
0.0112760247557316 0.0670414504006395 -0.0927199176108272
-0.0358751650368338 0.076060087588981 -0.0962588504784106
-0.0801381653870774 0.0788952328982253 -0.0844126551781316
-0.11242681403273 0.075800913775529 -0.0597707588225015
-0.13071685039559 0.067174088262852 -0.0266088280226572
-0.136091559550541 0.0419845972628824 0.011068602583567
-0.121580058670052 0.010541316363429 0.0440158060922391
-0.0953569369886383 -0.0265771026916266 0.058280448735362
-0.0693566496642842 -0.0679382525325453 0.0573063134202806
-0.0326886561990365 -0.0952008683631022 0.039332371081419
-0.012840274246244 -0.120339804229531 0.0290792029495019
-0.00907072387408919 -0.027923828872879 -0.0145786334830541
ID=76

LM3=47
0.105338260833186 0.0212992043329041 0.074762940485825
0.142280792788537 0.0288949013061264 0.0717950887629941
0.169385235605206 0.0391154684761987 0.0539363199442721
0.196568743710756 0.050158964354254 0.047189290756139
0.222894608350081 0.0501658543104638 0.0261792061060103
0.232804637635405 0.0401168655813068 -0.00340579363799057
0.223516483102334 0.0177415876478844 -0.0228877560386376
0.200827044282173 -0.00340391504483183 -0.0341820728395303
0.170951379145542 -0.0237762196069303 -0.0356554683154909
0.136479869017326 -0.0409674593017149 -0.0343303897730192
0.102655115590864 -0.0628751647140536 -0.0330094584969057
0.0645232702413747 -0.0772237010393816 -0.0271130796245264
0.0346410159700015 -0.0998875167210779 -0.0141845098124192
0.00911478625489926 -0.119681023671661 0.00266167084759665
-0.0111468913792122 -0.131848947818484 0.0265678775638281
-0.0327248062465293 -0.118182337877074 0.0488905379848466
-0.0524936645811607 -0.120114437199923 0.0227701172786131
-0.0577504407621219 -0.103107549298606 -0.00014267032671315
-0.0639273654144805 -0.0800724848973565 -0.0196460005898782
-0.0785892544777067 -0.0520488563211318 -0.0345624157454025
-0.0997203708611835 -0.0253415645760951 -0.0442724232951576
-0.121972786461138 -0.00131728910250689 -0.0516510599063419
-0.14124681496454 0.0228442179381043 -0.0571205327854321
-0.160258868653942 0.05023231626184 -0.0496073469544169
-0.181919883641594 0.0788304289269028 -0.0315456428260703
-0.192230021367053 0.100689006531313 0.00115830544889432
-0.179612055681078 0.108078052775452 0.0368726787034438
-0.149517528946332 0.101503538763509 0.0631082450705321
-0.114226647584414 0.0843806708271131 0.0751917800248223
-0.0769954032725155 0.0604374165236732 0.0718805737738682
0.164344070205083 0.0316954893907691 -0.00900158738702432
0.145669554100661 0.0163076097753507 -0.0171923009797015
0.111060425233027 0.00899056371203332 -0.0262698420162149
0.0808977940308962 0.0274570607204988 -0.0418050665964236
0.0594945033915199 0.0500522500286084 -0.0510375734090894
0.0165242770134252 0.0494747883665751 -0.0553381960299213
-0.0281558710185535 0.0428457056672529 -0.0567664869343677
-0.0682862796431387 0.0508426292697865 -0.044887000586407
-0.0993470056160669 0.0518395841442079 -0.0290684731788577
-0.118540508941322 0.0449363279641158 -0.0130397329783423
-0.132225272456539 0.0327876259474592 0.0073072126312061
-0.127829528747987 0.00905297455564561 0.0293487370791976
-0.108965076859739 -0.0193787358425941 0.0413844692869874
-0.0831301629429634 -0.045560288397809 0.0483301217227304
-0.0553891475479769 -0.0680038690920614 0.0516683409278297
-0.0282510043266575 -0.0881344219143632 0.0321784379940344
-0.0116970922424357 0.00648761057037893 -0.00206149308308842
ID=77

LM3=47
0.1478881705401 0.0273973945862682 0.0560849070975014
0.169023687639977 0.0305488081342223 0.0528087836146433
0.186022222124843 0.034971141400185 0.0405382644345222
0.199680987201056 0.04051123612892 0.0275719029864802
0.219334670915722 0.0422780122154215 0.0138260185878131
0.232096375870699 0.0376762798972398 0.00563919585967531
0.22368163624242 0.0268274335629757 0.00439456362475355
0.201007396102606 0.018969307783991 0.00459382613642183
0.174522652569039 0.00685849781852244 0.000372127972807151
0.150405631943682 -0.0165861575329114 -0.00322518476360081
0.122503296370335 -0.0466043340450913 -0.00697662727073227
0.0863397184478674 -0.0727242933040041 -0.00677270788092321
0.0497898922308139 -0.0927376223445971 -0.00234420488835967
0.0186626261801087 -0.110262990756654 0.00476443168763134
-0.00952438118250878 -0.116826972594317 0.0160138847794966
-0.0315341832765617 -0.100678024818122 0.0341286282674506
-0.0301579999821425 -0.101132221154659 0.0175182832306939
-0.0334379772138618 -0.0937895742013621 -0.0027086877657745
-0.0419986082398349 -0.0763907407877404 -0.0222578360169845
-0.060134236797641 -0.0491172773747203 -0.0350158163289226
-0.0824868407595643 -0.017445575292375 -0.0385663720235353
-0.107991733193535 0.0101903593231026 -0.0299739411774802
-0.129545358044643 0.0335028675943833 -0.0194079648582786
-0.146451305740292 0.0522474886026922 -0.00892759983127722
-0.152374869463903 0.0698716583100944 0.00216971775727554
-0.145684568898394 0.0849878275166901 0.0174695658333415
-0.134819304573144 0.0952353218301599 0.037686286884291
-0.1228342086063 0.102603314164682 0.0565913701988942
-0.110357324599513 0.104168960603269 0.0685042887210712
-0.0931986573077331 0.100427791093097 0.0729815404516676
0.179325291764312 0.0275289335452288 0.00771895183543031
0.166146279866806 0.0302832696020319 0.00222252777781881
0.144338350957754 0.0455928252196259 -0.0167679905383944
0.116605704194866 0.0639118951229851 -0.0485352618742807
0.0865777206301106 0.0766987942319076 -0.0704708527094224
0.0373896963352209 0.0883397424603889 -0.0855012294459878
-0.0158920409645376 0.0939765534644617 -0.0930672510967375
-0.0685906176021652 0.0918079717953874 -0.079703291100611
-0.110322284225818 0.0799622923904866 -0.0486638675975983
-0.136286668925805 0.0634203524573201 -0.0085910851803484
-0.14532844852997 0.0387127232979808 0.0232045964384683
-0.133795841717218 0.0151367397149519 0.0445539228187806
-0.108805009285572 -0.00910210780905812 0.0559920476761782
-0.0762156346292843 -0.032779857342493 0.0617698281268234
-0.0431340228978622 -0.0537380775578524 0.0653657563083672
-0.0261695777012174 -0.0994346726473956 0.029185403005152
0.0113560398956776 -0.0197212232944455 -0.0638188268370912
ID=78

LM3=47
0.104478353500819 0.0515222723836242 0.069219696218306
0.136362775724408 0.0603664024618296 0.0614681500933727
0.161413352650883 0.0634002754006499 0.0469933744857513
0.182246179852981 0.0617531035790165 0.0345904593607969
0.206786797725162 0.0594899008037744 0.0262701849000903
0.216348354712574 0.0405589810689522 0.0159800681074751
0.20909386364184 0.0134588123787518 0.00769507792460462
0.191032751501126 -0.0117770922580658 0.00370614836694105
0.167800648827192 -0.0328536629098362 0.0012807395931644
0.141058394396677 -0.0538372004924378 0.000435044876878527
0.107737214834634 -0.0751753161102197 0.00134125259561469
0.0723487598536794 -0.0985946924859983 0.00554401246038742
0.0397412586638247 -0.119522381702836 0.0125082132743855
0.0112783550768291 -0.132320527666288 0.0201849007674671
-0.0106965307081407 -0.141461383918075 0.0269668265262336
-0.0355916530898591 -0.141428369693558 0.0266280759432625
-0.0623284492493344 -0.132753183660064 0.0108858133820543
-0.0837452465674535 -0.121857559126509 -0.000367142675664512
-0.104315538841087 -0.10362378088067 -0.0121494272338851
-0.128948187680049 -0.0785946399638518 -0.0231382402314583
-0.147654415256553 -0.0454334030067654 -0.0299473384968594
-0.159497533368021 -0.0114742735470783 -0.0315014358835922
-0.160806884117337 0.0188047074990819 -0.0260237607080143
-0.153150445450783 0.0425345081395595 -0.0150759501257456
-0.145722826114087 0.0623140224166352 0.00102535801975802
-0.135568439478166 0.0804358210376064 0.0165931835256167
-0.120779755315528 0.0911801419210437 0.0324146848863359
-0.0992819854794151 0.0854543737708428 0.0465259219022733
-0.0769166157676817 0.0732365212339993 0.0548120016982898
-0.0536480352311003 0.0568429554351619 0.0584077593656798
0.158028547636104 0.0335471528534147 -0.0077858325495502
0.147129189590454 0.023129241307533 -0.0114544396971366
0.122864892000523 0.0318720439395725 -0.0277677622397922
0.0948263564912867 0.0663784639117671 -0.0490245418756612
0.0639876856514392 0.0875813547908347 -0.0657025809626356
0.0182027149654002 0.105683453197034 -0.0772569749806815
-0.0313881122461733 0.113721582780023 -0.0710428863153508
-0.0762345060645353 0.10635284127373 -0.0509084569953457
-0.104779937576526 0.0825630563427516 -0.0251046276153675
-0.119631957167119 0.052279590249642 -0.00320594545853188
-0.12074603766383 0.0237408327029636 0.0150558586434293
-0.113827284045145 -0.00185268489016557 0.027900942134765
-0.0953039783899495 -0.0240381883256821 0.0346110747914505
-0.0779224149639358 -0.0478179081612711 0.041522772415291
-0.059402252673711 -0.0688847631935614 0.0471119298679626
-0.0358241389120374 -0.100997543273134 0.0132559069169252
-0.0100501973784202 -0.00872021137862711 -0.0529370044042643
ID=Amp_al

LM3=47
0.105302461444016 0.0609661144664038 0.079332559827601
0.13502135642499 0.067871512042324 0.0780297561956835
0.153286144600845 0.0719120319735621 0.0586860839329902
0.17350977620186 0.0731076407254884 0.0503391062940024
0.19452540339757 0.071425053929635 0.0395817764442953
0.200909216618778 0.0574067500238588 0.0211958191716453
0.18468290035097 0.0387616347311616 0.00493162131902371
0.171083993150776 0.0148380679982204 -0.00767098747147928
0.164139852757641 -0.0117451630099261 -0.0155402754780223
0.144842718692459 -0.0377541780884388 -0.0225294271200468
0.117424570432623 -0.0706627723433863 -0.0220757223066549
0.0844967575255343 -0.104270299299372 -0.00957316281559296
0.049459247183538 -0.129618964994138 0.00731442816991032
0.0158422303712811 -0.142424841484807 0.0197929387102463
-0.0113347290819207 -0.144245889530796 0.02693140662172
-0.0362876718729117 -0.137525850559983 0.0352084678149997
-0.0708356969920302 -0.134648609975121 0.0231825478583231
-0.0942609914763096 -0.122638055254435 0.00833211570123395
-0.116593565268162 -0.107281277118514 -0.0156852620553808
-0.138843900729332 -0.0809194122613367 -0.0446957984276832
-0.156522536824675 -0.0413188777486109 -0.0618811574324763
-0.163607429789658 0.00138552870588667 -0.0554603480906376
-0.161837868833706 0.0334026688644752 -0.0356128317084648
-0.151903608840873 0.058380110758266 -0.0182617181068404
-0.136671708280568 0.0772229604821695 -0.00392886404814219
-0.119648501149863 0.0905860228880099 0.0125053889152936
-0.0971998821187989 0.0955128151391825 0.0285752852688771
-0.073428171437013 0.0922967818923026 0.0447424479560285
-0.0553073427193997 0.0801749647105376 0.0564008353178622
-0.0407201738940412 0.0609092258913715 0.0636563007195961
0.156595200139502 0.0592334328297904 0.00955849478136208
0.152290035189339 0.0513898948027701 -0.00524281766966346
0.133572268463856 0.0616510525130927 -0.0244396897558741
0.105236468489755 0.0841713345022045 -0.0521672395763159
0.0765831311296195 0.099652449038152 -0.0712467182485992
0.0336606774131251 0.11229510365861 -0.0830489783900146
-0.0134546797974308 0.11590294075587 -0.0764991086912402
-0.0570649188267336 0.109248809271327 -0.054652886442118
-0.0911161569886734 0.0929147025346728 -0.0293944209871179
-0.107513683069965 0.0695998759689936 -0.00228692879741686
-0.108820949146402 0.0465466908516961 0.0205962321390544
-0.0942910331450995 0.0285261493388155 0.0449983176712471
-0.0740028834492759 0.00535953664408794 0.0646108947379839
-0.049313595007079 -0.0197449857228613 0.0777613700492493
-0.0319410664182124 -0.0509946937766457 0.0803973110691184
-0.0335780657950958 -0.118099732460783 0.0221078577960298
0.0131450611721391 -0.0181061370057301 -0.0709826553697797
ID=Amp_ca

LM3=47
0.106938744741553 0.0446641002653056 0.083049809710634
0.137470462970432 0.0573606863890233 0.0831330183508047
0.16101294416865 0.064259500350917 0.0679756515646196
0.175536364691618 0.0613813737660925 0.0531569349181461
0.195915792324536 0.0550061706406933 0.0366522564215615
0.210685949313254 0.0358315650651583 0.0249215422058613
0.203313549442398 0.0142707841922257 0.00941120239000322
0.185900122619255 -0.00636691271435379 0.000547395033781407
0.163914440139997 -0.0244003894519184 -0.00536649142223707
0.139830728576208 -0.0444397625508276 -0.0102478652369261
0.11066359711396 -0.0692349181201575 -0.00838575817331647
0.0800085930357557 -0.0962596692470888 0.0036149592191619
0.0506194930556205 -0.118564784970203 0.019395466793311
0.0209191746951625 -0.129250303076509 0.0303636537018751
-0.00541598140779258 -0.132634824803395 0.0333618871047302
-0.035242425222211 -0.128953920742322 0.0323960897011098
-0.061761185289687 -0.122100988106434 0.0205790288375068
-0.0808231551327531 -0.111977719134994 0.00598241281399534
-0.103830418765956 -0.0964899922234134 -0.0109497895405572
-0.130985803408658 -0.0733243762266753 -0.0301421389715952
-0.152151339097504 -0.0396778843376808 -0.0406235144769553
-0.15882966526847 -0.00310261228098598 -0.0387043298331393
-0.151949997098721 0.0247213742086877 -0.0264472278526174
-0.145086674284541 0.0431846049055399 -0.00929792321684016
-0.142864141812854 0.05733919808374 0.00749128764756856
-0.13250466032058 0.0672326155271576 0.0233654814938136
-0.117998181136109 0.0744968327962335 0.0402102067930689
-0.0974605463133274 0.0741525746838854 0.0535040372084076
-0.076919420248197 0.0618294498130663 0.05628877499045
-0.0555420638818573 0.0448207633010949 0.0605022161382751
0.16623090237142 0.0327852747024526 -0.00627608455000399
0.154865050559665 0.01253598720804 -0.0132945238173961
0.135921174657072 0.0321143985063057 -0.0334707942212593
0.103322786918478 0.0659057798050628 -0.059894098467404
0.0675180219036349 0.0831896965397848 -0.0794918469198237
0.0183579537178899 0.103426768664107 -0.0952016951907757
-0.0338063726862708 0.117297411156791 -0.0973561966814836
-0.0773870280094878 0.113253703037876 -0.0660772731295608
-0.105336722776021 0.094364118028164 -0.0245881248532914
-0.127181571133851 0.0607035074993568 0.004826234969674
-0.123597535463668 0.0274067348455725 0.0238441855935144
-0.116267910582722 0.00408169272161253 0.0408303057885294
-0.0973654209174582 -0.0118988682596344 0.0549008360939871
-0.0784302101420399 -0.0339016069709724 0.0587779229885103
-0.0620295754067299 -0.0558971738423585 0.0636543635907865
-0.028148205872879 -0.115282426036171 0.0169045711080319
-0.0148529504648643 -0.0202038391578749 -0.0677056869926027
ID=Amp_fu

LM3=47
0.106131723905286 0.0487208836529755 0.0807318121767334
0.134061098787718 0.0646254786540921 0.0788289175702356
0.158666259494229 0.0699846583899228 0.0668423713927942
0.171434363098907 0.0672872958052995 0.0523086092070996
0.190386110335379 0.0596476390275119 0.0354998694154611
0.203242470571705 0.0441005176919069 0.0154233546455137
0.199538764931136 0.0198737025534511 0.00211576724658818
0.182346888469942 -0.000893838837821888 -0.00486452555260797
0.159302103589848 -0.0187651815574673 -0.0085982541733448
0.131615430162491 -0.0397930286407402 -0.00932130217564851
0.101152661408811 -0.0704167617401224 -0.0050660027054768
0.0653933165536806 -0.10005166079929 0.000961226350531839
0.0323478215591298 -0.123806796093429 0.00536095003552912
0.00379819139611324 -0.135523465256885 0.0123227330565225
-0.0177737815225957 -0.142178961470238 0.0202276439561968
-0.0388034706230933 -0.145334533792576 0.0277777037317747
-0.0639305658984995 -0.137131476567055 0.0121500861127314
-0.0821661615433238 -0.124056204676858 -0.0003226594748335
-0.101370710045171 -0.105598788854439 -0.0128624425377252
-0.125933130401864 -0.082301730026923 -0.0286500438138765
-0.150441837415994 -0.0517882358396072 -0.0399042254656415
-0.166115452592485 -0.0158386734320823 -0.0439899137776531
-0.164244915980626 0.0182053784409244 -0.0378418831976874
-0.154357702440076 0.0449088158810902 -0.0257670692625512
-0.139642294996396 0.0643940259501858 -0.00780146803309729
-0.123216818622752 0.0795297054607107 0.0141939914487484
-0.1111518886268 0.0920459118077993 0.0385883954122446
-0.0934830994574743 0.0920991727486852 0.0574634934586384
-0.0730942579930918 0.0823361700877064 0.059686192100238
-0.0555907386430826 0.0665756468855011 0.0642120181253709
0.166015755843327 0.0429150037036545 -0.0100396085128676
0.158308897419734 0.0285273952710957 -0.0211334053073068
0.135317638700661 0.0405863300635137 -0.0365356052838786
0.10519060272496 0.0697744664871309 -0.059768079894935
0.0752609916927241 0.0943823074534934 -0.0737736298407394
0.0291140389987551 0.113056870570857 -0.0819071873431455
-0.0213437998143549 0.113032878571581 -0.074618734959883
-0.05994316366809 0.0964762494644818 -0.0476182916656221
-0.0922994555617293 0.0749134003151203 -0.0252892119824029
-0.112321174290117 0.0505293854639465 -0.00649975953273583
-0.115572315328269 0.0278896870644137 0.0146427101171921
-0.103084684833026 0.0137546154940272 0.0409863792944618
-0.0863193347529417 -0.00929608607932435 0.0594217749042112
-0.0690400322987706 -0.0358907729121647 0.0704038419593392
-0.0530424359936225 -0.0621513927400356 0.0733896403043837
-0.0361392464292296 -0.113231027919428 0.0133369966981527
-0.0118091623376238 -0.0361470741646395 -0.045019708588275
ID=Amp_ve

LM3=47
0.0898802898446924 0.053834823515512 0.0736604137103156
0.125357366680216 0.0615364645281616 0.0791677175356423
0.151896779856641 0.0695659729913301 0.0663033994192498
0.16819780701348 0.0695850597872092 0.0518957852358271
0.188121863000495 0.0646327779155026 0.0356609193741531
0.197542101757369 0.0516105657633769 0.0150333188680966
0.189779224383241 0.0280304500963903 0.00190472074791063
0.173575655370309 0.00393639452256511 -0.0035385938343035
0.157319921259045 -0.0204644239914187 -0.00672974214230992
0.137394190104317 -0.047242955286633 -0.00871552615406873
0.106542157812774 -0.0767370782646744 -0.00888955625241091
0.0698541222488028 -0.107502611055177 -0.00346797313980509
0.0341178913864866 -0.13299363832398 0.0071446722751728
0.00158594117235776 -0.145458296969648 0.0173809550380065
-0.0240366175743397 -0.145276380775503 0.0257555657880398
-0.047341645492706 -0.139689520331311 0.0315022525765948
-0.0786912709834017 -0.136826589828081 0.0184333761048092
-0.0992446738350898 -0.133100822495788 0.00298874057898599
-0.119240984828637 -0.119776746293598 -0.0130587481261457
-0.139931424669943 -0.092005734109178 -0.0249209820186151
-0.154520639876693 -0.0544962155602739 -0.0249339411597584
-0.154097624101918 -0.0170112230724252 -0.0172116410362617
-0.149485515314694 0.0140525657550917 -0.0100333104304024
-0.142906350131718 0.0407873504836803 -0.00386550429793333
-0.13669725672387 0.0665099111120311 0.00159434040419839
-0.123761559424369 0.0854116907855225 0.0108554078417564
-0.10812146450687 0.0925157531920598 0.0264869155448413
-0.0893107798051924 0.0904740257245788 0.0407960762002838
-0.0722840781205051 0.0838530007584456 0.0506818642434439
-0.0555655471263399 0.0694887763940833 0.0527550473244218
0.162781168078569 0.0476114657504037 -0.0122897623176756
0.152315545957265 0.0358553567679415 -0.0164967450438765
0.133253292487072 0.0511954924281442 -0.0262962493058188
0.1111230463448 0.0840791055029296 -0.0545772388302287
0.0834511494229358 0.103547901129003 -0.0747458153961045
0.0381357858810193 0.117995347959229 -0.0837432737408579
-0.0122117980044098 0.121435569771131 -0.0733381411425438
-0.0601140279577918 0.110484098020025 -0.0496276484979189
-0.0974016138344752 0.0862407690156344 -0.0237597948388374
-0.121459592741801 0.0534970131486913 -0.00380232443261053
-0.122787094375498 0.0248816613753014 0.0193077124451198
-0.106926280542182 0.0106379072874314 0.042919204663137
-0.0870255388257035 -0.0135176183053924 0.0545231624147811
-0.0676320925027556 -0.042633875803333 0.0573979480358752
-0.0568093235384442 -0.0741394057616512 0.0568113075238207
-0.0505494536713888 -0.114574910251459 0.0126933771703786
0.0039405080964676 -0.0156214970496807 -0.0793383514345178
ID=Anops


LM3=47
0.0973729748263611 0.058622837095117 0.0906008897586664
0.127674043120652 0.0749575081250095 0.0886254192816284
0.153599753585777 0.084569636417297 0.0787931416999491
0.164417330662617 0.0898613020449977 0.0618465798480312
0.184465577325774 0.0861176316485645 0.0453380559644415
0.192176375631599 0.0647698919913954 0.0237868780253363
0.183859148498042 0.0365663850506583 0.00520095367655165
0.174273180700138 0.00880608199955397 -0.00609778535856584
0.1621843520591 -0.0167616181349615 -0.0120319572348366
0.143136421738948 -0.0455221162220074 -0.0178675320444595
0.112253099865771 -0.0809128258227029 -0.0148355960952714
0.0743513591644753 -0.116536181218297 -0.0035932852886485
0.0337756118712362 -0.141728984612299 0.00960962849116264
-0.00334653886709373 -0.15369151386947 0.0188888758740874
-0.0325874587776867 -0.157073254480252 0.0249002136823785
-0.0610047511400178 -0.155052185080075 0.0247796466449862
-0.0817284393299471 -0.14703497211939 0.0103391459493094
-0.0990928787010567 -0.137096653894268 -0.00278157969188053
-0.115132146655088 -0.117304494742898 -0.0175641075038955
-0.13171718104836 -0.0862673416829541 -0.0293836366426482
-0.146822869278389 -0.0495201349016279 -0.0330317171382301
-0.150350344724321 -0.011058872463478 -0.0278665490335364
-0.145884627849119 0.0208240977642173 -0.0136288794570589
-0.133315672869896 0.0486991527707248 -0.00646669122547895
-0.120389068378383 0.0725875159077012 0.00473987109086722
-0.104767846254136 0.0908670117328743 0.0202403299880106
-0.0899610708439873 0.100288076612047 0.0409122333862642
-0.0751016634623656 0.0987085409093959 0.0588665194222343
-0.0583510958844365 0.0835208013019831 0.0592173546287991
-0.0385727609957537 0.0650728252614655 0.0605740333630326
0.164623986907499 0.0572358808033346 -0.00278894100861525
0.156734619307352 0.0514250141855579 -0.0125603709218245
0.135813334332584 0.0706589319407071 -0.0289737627681042
0.102126501559311 0.080158911884844 -0.0608259855146043
0.0711478637436608 0.0880466240053087 -0.0796747586313651
0.0271370389438413 0.102067095741492 -0.0913016424064624
-0.0201286436632085 0.104094678495494 -0.0930958428283335
-0.0623083194337709 0.0991435730369537 -0.070639319444277
-0.0914445625918713 0.0842197380786419 -0.0368038276979528
-0.100399745209131 0.061528428394931 -7.82538120604019e-05
-0.0959003447124346 0.0387889938151861 0.0290473335060284
-0.0904249911038557 0.0164922772991045 0.0495368744944457
-0.0790400009227679 -0.00458704071363569 0.0614991501450723
-0.0665357239198047 -0.0259985000484562 0.0676683406817196
-0.0502356421392311 -0.0442016527949792 0.0651030368406385
-0.0510475755573279 -0.130450039304119 0.00925146753694107
-0.00330096086291173 -0.0284306036278771 -0.0979608106957893
ID=Bip_bi


LM3=47
0.099790481947577 0.0527729591168842 0.0927112054875145
0.12631804419435 0.067442843203696 0.0896414703272168
0.147679894520856 0.0768486461103854 0.0743933831786945
0.164556867989523 0.0794650836968385 0.0638785908222409
0.183586137617551 0.0752009486060068 0.0484464752092638
0.190857809041216 0.0568273570198504 0.0257009651291003
0.183548022935977 0.0314059721457875 0.00737921040182211
0.172359976480201 0.00719141192916198 -0.00511362301586778
0.161416056224722 -0.0152849406906941 -0.018585517420458
0.144038821651792 -0.0455257528397027 -0.0250268872178585
0.119156386504051 -0.08455516478794 -0.0136227524074183
0.0830634728267726 -0.118770394228206 0.00918751595288276
0.0402315522751814 -0.143723378361549 0.0243376786919889
-0.000796410875016121 -0.152206103185046 0.0279319207573908
-0.0320796472638045 -0.149316242642522 0.0253332421389157
-0.0613369681217588 -0.150011734681029 0.0227783103307956
-0.082129051168389 -0.144661115741277 0.0108798377006634
-0.0935206751263506 -0.131375915699537 -0.00329827121064835
-0.106409026945982 -0.113423027941838 -0.0209626903570654
-0.126723829769854 -0.0854518852109747 -0.0338429258576104
-0.143388781490668 -0.0484415798444546 -0.0393340000239458
-0.150898681667434 -0.00953723681427611 -0.0361330998890567
-0.147444834859668 0.0228062563885891 -0.0243192168754324
-0.137031062031293 0.0469607814402652 -0.0105058806000917
-0.122818334456337 0.0644861105484769 0.00718406111126186
-0.109182492677143 0.0803405125464599 0.030883918696047
-0.0989680909163349 0.094244034189896 0.0564565011983616
-0.0822180191330446 0.0921733586658707 0.0758295786102028
-0.0618870276323144 0.0816942574102029 0.07780059389631
-0.0400455180249582 0.064202680646066 0.0726839346613389
0.166018603475976 0.0554014833536948 0.012743588885111
0.152227113211589 0.0538490239492856 0.00239232136620636
0.132060595351681 0.0674413896119462 -0.0223361051343434
0.0995645413908427 0.0776545674565915 -0.0568329521835613
0.0707753769106333 0.0826449097435944 -0.0832672544863704
0.0231246783592517 0.0892934321271853 -0.100900290411791
-0.027235004766047 0.0936637169035996 -0.105532024395773
-0.0717345623739392 0.092748612485949 -0.080044336475089
-0.102859303326244 0.0862655679796829 -0.0408000598906509
-0.113191271148415 0.0684116414318626 0.00273741983024068
-0.107101146519632 0.0439423185217362 0.0320391371479409
-0.0922416269704994 0.0242466673728498 0.050656998611093
-0.0720794854948541 0.00487230289747348 0.0630451596738874
-0.055142870558122 -0.0187589667198088 0.0719972330918949
-0.0439316935373236 -0.0437028032350596 0.0749955631511753
-0.055187378069813 -0.127595018025148 0.0164675570884952
-0.00202103953187488 -0.0386872368565068 -0.0796867688505318
ID=Bip_ca

LM3=47
0.103396315506104 0.0477271697700284 0.0854479815028054
0.128680137141591 0.06384927194225 0.0844505497742526
0.150669011310312 0.0715853016397462 0.0715362091481491
0.167701349832727 0.069239390992751 0.0623708719443098
0.18711748503871 0.0619047091911102 0.0501890978262492
0.189096734215846 0.047550437452889 0.0235413782245474
0.179140149176066 0.0329485107144966 -0.00396388314687618
0.168911554572038 0.0123868217577827 -0.0225680709895593
0.156825479812386 -0.0115521041478327 -0.0314450409898178
0.142438295279463 -0.0423587078514027 -0.0306397488086695
0.118490560449576 -0.0796049796379527 -0.0188904043888648
0.0880392485464559 -0.118848859746335 0.000551673071826599
0.0473885624897536 -0.143575276449446 0.0191778111532727
0.00862462024895601 -0.153200581840741 0.033267216609434
-0.0216879860310338 -0.158012413551965 0.0428394439611623
-0.0506060185164719 -0.153711546217307 0.0484630583000644
-0.0763782415583846 -0.143046237978222 0.0305505205480936
-0.097165998484873 -0.131765318619992 0.0124063247087797
-0.119206617761726 -0.115394321269002 -0.00946974157138897
-0.143867443298916 -0.0895429873637934 -0.0328379107820449
-0.155783943802059 -0.0519866220410426 -0.0490672566493135
-0.154820114967023 -0.0132889072551833 -0.0469402869280731
-0.147055762945145 0.0170433096987246 -0.034572786210002
-0.137393082096999 0.0417619691467572 -0.0177863012687726
-0.125287053317117 0.0658587556287376 0.00206690969436301
-0.108675336191985 0.0891564648570702 0.0212303145799794
-0.0853533246057892 0.103809864764324 0.0355062039218666
-0.0591740455416424 0.10078432338656 0.0478163294227768
-0.043263352761404 0.0782745256541747 0.0567084433904762
-0.0197052408045468 0.0546843808275468 0.0571511623300444
0.157728821746518 0.0615360271140511 0.00130442944298011
0.150522254396545 0.0533825566510633 -0.0106225928423588
0.135234002470734 0.0673616504859969 -0.0248703138002523
0.106248369568889 0.0951565748785523 -0.0490010453186345
0.0776605801690657 0.114512078559689 -0.0674985667527255
0.0351818526629707 0.130052614274381 -0.080388438510977
-0.0134122686382188 0.128933407036419 -0.0734718253031366
-0.0575404738106134 0.109404248733464 -0.0563464335776668
-0.0929536418993163 0.0841474243159145 -0.0358835236063395
-0.110906109730404 0.0539465175781806 -0.00907978425597304
-0.108492625600734 0.0265845200593129 0.0152417853337757
-0.0962356591591791 0.00641430593331027 0.0382552035000953
-0.0811302049547663 -0.0165812293261009 0.0535773226410397
-0.0661817324026216 -0.0404948582823683 0.0620697892737872
-0.048381391197375 -0.059974520955214 0.0672328154133997
-0.0445521165460164 -0.129088760466885 0.0298740334958327
0.00720723762295972 -0.0326697013825108 -0.0905234994998695
ID=Bla_ci

LM3=47
0.0985327919698459 0.0585414793848033 0.0721200145634111
0.123596266899415 0.0710098104058296 0.0658712427409475
0.147531436462945 0.0753369108703014 0.0561166222925669
0.164252887008806 0.0696217882291322 0.0472398705337125
0.185472523125046 0.0655771215092434 0.0355754064749124
0.195104490675553 0.0529598833598709 0.0172001340981308
0.184693572140641 0.0327407721616662 0.00171316154892246
0.169603269389827 0.00968735835167353 -0.00762735030131487
0.158747305590373 -0.0166849924407861 -0.0103674501934789
0.142831044952391 -0.0463350249213449 -0.0118220487277482
0.116702723622912 -0.0819457824069994 -0.00168084745830897
0.0792353643625069 -0.116611046194835 0.0115033194080421
0.0364736160657188 -0.139088923816736 0.0221282922814165
-0.00203910868964655 -0.148138040307814 0.0260933696960307
-0.0309634301026095 -0.149765077766174 0.0284839810815134
-0.0573389131168856 -0.144496302701349 0.0293649175761396
-0.0756908404662252 -0.142458175707317 0.0129118132764299
-0.0882960060745766 -0.133941182312904 -0.00357088633005206
-0.104466498329197 -0.11633005367888 -0.0196785419602215
-0.127100355020602 -0.0882669556277167 -0.0349629122374657
-0.147784052586742 -0.0508867613509901 -0.0435988489138278
-0.158302257373987 -0.0108516652069391 -0.0374916774152145
-0.156331887441372 0.0203100412728195 -0.0205309252413425
-0.144898067181743 0.0426373713296153 -0.00456893645806605
-0.128021238532412 0.0608569123382844 0.00859891455272621
-0.11674746026766 0.0790369985914133 0.0240610983656147
-0.103609161037191 0.0902662336216477 0.0368834840235895
-0.0846329242202238 0.0877885859753083 0.0438583109390115
-0.0671924081432813 0.0790736122058086 0.0502952863036084
-0.0472726057954954 0.0667301896463613 0.0509564279454182
0.164217792643831 0.0501825197862154 0.00555956779380258
0.159496679249968 0.0407668905288226 -0.00728703863513459
0.145632909118169 0.0534612611100273 -0.0270103802028774
0.117968731106079 0.0807115402371457 -0.0564934728218801
0.0899157761628006 0.103767222416866 -0.0754880896892051
0.0457320715198175 0.124365393669776 -0.0822994094534185
-0.00627036906821919 0.127738523238016 -0.070755603643885
-0.0559193376551245 0.117054739731801 -0.0451044639349985
-0.0954137669818026 0.0955340970571436 -0.0147460806751837
-0.12017421914602 0.0611979088246999 0.00582903487288475
-0.120251908297984 0.0313522372201528 0.0219568156270903
-0.104047062967804 0.0150305561889847 0.0407813670877146
-0.0810196479617808 -0.00530612235215205 0.0558562730834651
-0.0603165609807337 -0.0319699120647345 0.0693332530611469
-0.0439789664118056 -0.0605576183228219 0.0798084171354612
-0.0526744075889585 -0.130484965025653 0.0206715249775715
0.00688052453371296 -0.0320512089044393 -0.0799852307396698
ID=Cad_bl

LM3=47
0.101415191545473 0.0609902468607159 0.0713386907662692
0.125524528406913 0.0779164978306872 0.0702292521711487
0.147788477856668 0.0803019878911157 0.0541529450229802
0.166630107671103 0.0784015169236199 0.0461992663901245
0.188765901838387 0.0717931552307586 0.0437900059373806
0.194660128094466 0.0520942825965431 0.0260475245068277
0.188174885607912 0.031868394218382 0.00365632357681198
0.180404419466272 0.00955870327046422 -0.0117421526541914
0.170771212258237 -0.0141677314384737 -0.0198772071191509
0.155553297468327 -0.0444411411011969 -0.0220519484318425
0.134144382328894 -0.0870062719438342 -0.018289541552418
0.0972769083443416 -0.127180840246803 -0.0103295732213989
0.0512139238969097 -0.147006110874598 0.00056492089422799
0.0101013136945543 -0.149217077906806 0.0126826661154505
-0.0224618157898056 -0.14247495653806 0.0219932984225232
-0.0533636924671188 -0.130969334821004 0.0292187020735204
-0.0747473349546403 -0.124969151841201 0.019926624419432
-0.0905362343420411 -0.119351493780463 0.012039587380919
-0.108093440602562 -0.106300019471183 0.00171868865525577
-0.127033975485474 -0.0815371505034876 -0.0127523670668554
-0.138038139075269 -0.0448124871315329 -0.0204130250451634
-0.13783612270591 -0.00616711541086852 -0.0176909611486801
-0.131948844231116 0.0266825023334316 -0.00929017535981519
-0.126324790250477 0.0550132603552193 -0.00123469449275793
-0.118412622010275 0.079061104890052 0.00546322846082298
-0.104799399643271 0.0955337403987706 0.0138784597547561
-0.0904592115413481 0.104375954228338 0.0258712995450876
-0.0781442414476977 0.101532273059915 0.0412813439449784
-0.0660230163813441 0.086380938087703 0.0484617315807763
-0.0526475500756917 0.0685859222464686 0.0564790835902701
0.167482116205082 0.0560894961363258 0.00440662686619798
0.163962802585026 0.0529023621802294 -0.00626423527541923
0.151239855939587 0.0683007166220592 -0.024417123374381
0.119808838224187 0.0917331668984645 -0.0514315495603807
0.0883360334933169 0.107332392948024 -0.070311795571813
0.0398384035562775 0.118136610678492 -0.0829443269439832
-0.0124629577498675 0.118665915228601 -0.0898760511744896
-0.0624469914683966 0.113090201024158 -0.0737897053602401
-0.0938820942896988 0.0945824496840849 -0.037850581844819
-0.105422959859956 0.0661137674744654 0.000919161797098802
-0.104707972567262 0.0365477339786675 0.0307411517396306
-0.0985694226657571 0.00341823970370557 0.0416571823288165
-0.0870950168277487 -0.0272519843103421 0.0492277676838256
-0.0711647685075158 -0.05779849684366 0.0524388035372942
-0.0489227347050022 -0.0849761736144955 0.0543015813589285
-0.0495520045703247 -0.118921353653166 0.018413678279262
0.0140009536473083 -0.0289200508878891 -0.0897153646124556
ID=Dip_za

LM3=47
0.0826671595244134 0.0499505166861517 0.0847843333474153
0.117066719001495 0.0600345231216776 0.0814871091043382
0.14415621580496 0.0669055545711114 0.0669858391421707
0.161933002644846 0.0679938942725887 0.053897808122824
0.181316283912213 0.0664719050329164 0.0344648956532554
0.19365363050753 0.0494215874794168 0.0147942104155937
0.188100987399511 0.0250956380885371 -0.00037890394563108
0.17667160759762 0.00135249267726158 -0.00927799680780201
0.164277061574299 -0.0220033207895213 -0.0143889344343986
0.148492602770935 -0.0496208344227352 -0.0166972510624686
0.12274690323581 -0.0834135192816218 -0.0106396780566193
0.0854164920249294 -0.113348343934819 -0.00213916583137618
0.0469171234341621 -0.133432243609201 0.00693741326283836
0.013842120277696 -0.142837593979522 0.015739129647192
-0.0125856673994619 -0.142773259848031 0.0230363883624778
-0.0392966012474658 -0.138139985887645 0.0299519413702355
-0.0661479813183611 -0.136987063158225 0.0157369663839828
-0.0848541545595492 -0.128553717562885 0.0017208667196867
-0.106290741783532 -0.113510740917532 -0.0133113197991819
-0.131718506493781 -0.0872519323763014 -0.027774964605221
-0.151389524881233 -0.0506011381655181 -0.0358054274570901
-0.157750802819354 -0.0111445060976056 -0.0332937220449813
-0.154174405432856 0.0214477502685244 -0.0229410799099429
-0.145002229583904 0.0474739578087782 -0.0101498664750633
-0.136072013211752 0.0732708778588493 0.00146745610660897
-0.124499888710008 0.094215397502616 0.015311518211534
-0.107295799471284 0.101680868726449 0.0329056894317609
-0.0912185730388318 0.0956763599334548 0.0526209096282721
-0.0723707682086878 0.0783977688423034 0.0597872345191763
-0.0504615246602632 0.0582237351379128 0.0662447527154439
0.167072512557509 0.0490415999824409 -0.00380767802543781
0.156664836860325 0.0371792587491358 -0.00896575934024399
0.144593301498409 0.0549397688979966 -0.0251193645185679
0.113799428684355 0.0795015894849499 -0.0527357779522146
0.0812659387202887 0.0930898244473018 -0.0699730811784016
0.03260590047294 0.104492703194248 -0.0780066752271809
-0.0190143719714246 0.112820039592182 -0.0731822805071129
-0.0675553591554539 0.106148201822652 -0.0531366573182716
-0.105097494400935 0.0886491303768409 -0.0293144321851135
-0.120973357294754 0.0598109727357087 -0.00386833161751175
-0.109720848033682 0.0367881553037837 0.019160482281208
-0.101977433771219 0.0161790240720222 0.0417830593088163
-0.0828841498266717 0.000899950965362554 0.0598966359473066
-0.0650652385399439 -0.0193333553144109 0.0736862957528351
-0.0479837858338941 -0.0409509080616928 0.0799184268236678
-0.0367631367416551 -0.123150525198188 0.0127876634722973
-0.000333678291647759 -0.027671732704234 -0.0769502268353025
ID=Geo_ac

LM3=47
0.10643991062265 0.0367910968932309 0.0780287388944872
0.13177726860147 0.0521375267673467 0.0706221455170275
0.156713055733109 0.0575001722005492 0.067238187538841
0.174010264012853 0.0557849813538758 0.0579776804259123
0.193904055783801 0.0498021407933196 0.0463407220369614
0.201592197219081 0.0345958830171296 0.0274232571265432
0.194013126528627 0.0161946673661749 0.0104382936599329
0.181587067770775 -0.00152406279583052 -0.00206172751849674
0.167964253518437 -0.0203151291423781 -0.0119433314012158
0.149898066068083 -0.044899230578234 -0.0191226687711479
0.125669207629519 -0.0788104725173122 -0.0173613354728639
0.0920337935344121 -0.109437001374402 -0.00521704887222453
0.0540278313528715 -0.128433278186966 0.00733391437390508
0.0176866460011882 -0.133422814603136 0.0157210088395638
-0.012866903499664 -0.130104382940422 0.0230860823620733
-0.0424461974901111 -0.120575070595976 0.0353079648027254
-0.0644684258516354 -0.122093045154898 0.0210197751258312
-0.0770570648682935 -0.114260618909715 0.0067177916250643
-0.091368713651893 -0.0995743736537644 -0.00767271324458993
-0.111089079334218 -0.0767828928081899 -0.0206467879700592
-0.129873219910468 -0.0456518392831055 -0.025564147583308
-0.144340262127008 -0.012032050217048 -0.0219371520655217
-0.152227833473931 0.0185230118720417 -0.0128265514695745
-0.153715014798495 0.0444249794521525 -0.00209947713299491
-0.146900292984707 0.0641460722764198 0.0107990590151387
-0.13166799576056 0.0795736425403085 0.0241553080388492
-0.115009187961061 0.0931858977675054 0.037997071878326
-0.0918696991114265 0.0963544531414451 0.0474665810237645
-0.0708909331888164 0.084338893712187 0.0540638776949143
-0.0525763919201859 0.0660140141865768 0.0641327995364192
0.169507116985107 0.0362959937591991 0.00217886262690118
0.157675110318894 0.03772329909995 -0.00616896611535483
0.139206118573049 0.0503436840173635 -0.0320990640906383
0.108508305692727 0.0639590875502404 -0.067450543751587
0.0754397940061193 0.0755220008047821 -0.0884818876266879
0.0273984609741771 0.0940653651693631 -0.0997392081156531
-0.0262106573436847 0.10489157055894 -0.0940817219342735
-0.0772524461134835 0.105192994661124 -0.068526395967662
-0.114072200179669 0.0904470453808396 -0.0306614216859434
-0.129532894592311 0.058777466166392 0.00366730408720717
-0.122349964873539 0.0247721493734614 0.0190854709837286
-0.11296377373891 -0.00242150015147349 0.032934524374997
-0.0965021325662587 -0.0265926822595373 0.042999445878841
-0.076165763391504 -0.0489424718362638 0.05090979121068
-0.0546179578710464 -0.0695337629677815 0.0550965325006398
-0.0358121068567819 -0.109958191179993 0.0199756584256625
0.00252825220063117 -0.0313235998334059 -0.0772794646612372
ID=Lepost

LM3=47
0.115876131981283 0.0501072342984125 0.0936910977471211
0.14178037939689 0.0500553319129877 0.0865610295703891
0.15976384307053 0.0503475107678296 0.0673802291096779
0.174512203679255 0.0487850087777733 0.0551120151588049
0.195691218897774 0.0418131963946891 0.0410351574626247
0.204371096391345 0.0266682834613759 0.0178906764331376
0.196677347865109 0.00931104683239677 -0.00112141953425064
0.188696592379942 -0.0085722784412869 -0.0131105949859668
0.172204213537702 -0.0234820389759494 -0.0191504008470155
0.159000285531624 -0.0483682195867637 -0.0257475044344722
0.134625373268492 -0.079678930202749 -0.0278203170491423
0.0982717154218856 -0.105785611994812 -0.0205774441687385
0.0611351411986909 -0.124379543935217 -0.00934288966695417
0.0267034166223549 -0.128894419930301 0.004530610206532
-0.0027432319961508 -0.127986120671971 0.0164482877741716
-0.029191520291063 -0.114936288063191 0.0302893776890519
-0.0593034069616491 -0.112484077135699 0.025487334332209
-0.0759038438852811 -0.104599728332871 0.0144009825736698
-0.0912496905437686 -0.0884326139890547 0.00324335110838014
-0.107781346855989 -0.0648437295187825 -0.00954488405123817
-0.121778380369929 -0.0367761785159727 -0.0206095914904674
-0.137215127422184 -0.0113613772485384 -0.0285910001129048
-0.144840666179365 0.0139363771688028 -0.0277287364636845
-0.148727993216873 0.0375870987226923 -0.021581572591224
-0.148703638686488 0.0614445277677064 -0.00843319487447343
-0.138416856414353 0.0809821128682698 0.0154234843879053
-0.125635539339169 0.0926077842906228 0.0457327342497159
-0.102907921765274 0.0912588078326988 0.070373243914134
-0.0772918924844017 0.0800546383823912 0.0827607634439116
-0.0469895498729026 0.0648073557555046 0.0861944144492859
0.167735823425408 0.0449709266747703 -0.000371693258102783
0.15885282985253 0.0371044794967807 -0.00655781699291697
0.146188580115113 0.053034989639785 -0.0233515113231307
0.118914419892437 0.0777464154575232 -0.0519802339193722
0.0876467956514708 0.0908276498207201 -0.0725095286754318
0.0390026507935997 0.0936241814100013 -0.0923284147712008
-0.0150811327606957 0.0857292729547075 -0.0947289434317425
-0.0665943306774304 0.0733233544600359 -0.0797704547146132
-0.106814712705813 0.0593574439635569 -0.0524731116372067
-0.127004469888415 0.043115392047494 -0.0154458142912641
-0.123395092748448 0.0274844527445491 0.0193623334413803
-0.113210823005953 0.0101471357725708 0.0425607243961813
-0.0968826522942703 -0.00785844365180098 0.0545269117439207
-0.0769720015282905 -0.0261826033621597 0.0566359116964195
-0.0609360697593612 -0.0474212397908538 0.0586357659849672
-0.0271614521695584 -0.0956822685881146 0.0203237944974942
0.0159765837030387 -0.0274488853757191 -0.0598071153339584
ID=Rhineu

LM3=47
0.114878464614975 0.0499397398445032 0.0800084666323692
0.144061817872451 0.0614776944319533 0.0792680375534568
0.167181415168857 0.0639853116325885 0.069865518916675
0.180155920083461 0.0600498355894031 0.0566416329863294
0.200407849165459 0.0545207882928609 0.0427669801501962
0.205354534705674 0.04569879171708 0.0187263095902322
0.190642256846382 0.0304910630756402 0.00229480221114243
0.177697145158492 0.00758530026892091 -0.00398953766163746
0.173202284020629 -0.0181938651777494 -0.00764322174426092
0.156490742187656 -0.0468837739587263 -0.0100351929197974
0.129095387563633 -0.081541329066501 -0.00563818866250534
0.0917949933945957 -0.111857626832524 0.0027068727030588
0.0512360622250996 -0.128475940403858 0.0111270423552824
0.0150315498765071 -0.135762667136753 0.0170072468502495
-0.0150419201297063 -0.139220163630403 0.0211497762077736
-0.0468291695439156 -0.134725623155306 0.0281550090818324
-0.0558506093526235 -0.129606229916352 0.00974198833775999
-0.0665758739221885 -0.117260088072934 -0.00640992391280193
-0.0826378843321952 -0.102189728941139 -0.0230045063901861
-0.100645147700085 -0.0722273486622618 -0.0351398742143513
-0.123696779925529 -0.0374753347610912 -0.0409618107930431
-0.142442768908582 -0.00113598507753468 -0.0395135170689267
-0.149356766408661 0.0307899969295318 -0.028387088932547
-0.142933427952502 0.0534204820119485 -0.0127123370466753
-0.132470828330024 0.0736784080288818 -0.00259872581175968
-0.119456621245589 0.0873004616131301 0.0135042781350648
-0.106677568925715 0.0967006323086586 0.0334403267503287
-0.0884691360571802 0.0939161050460304 0.0499608752018121
-0.0709426453998574 0.0839554638727491 0.0584184497703461
-0.0521292977800092 0.0727836162182928 0.0637289221638853
0.167427682236225 0.045334640811116 -0.00185286642821186
0.158190173188917 0.0492383253608242 -0.00752350876517306
0.132467214473329 0.0567996253644465 -0.0275012016143265
0.0960012907777429 0.0674336637183713 -0.0581783385669684
0.0636555634410575 0.0801412077876785 -0.0791465380450163
0.018718313458435 0.0978005853262245 -0.0907446908662345
-0.0293882473078546 0.110196713908656 -0.0883956597431678
-0.0755733580611685 0.108130098006968 -0.071074705601474
-0.106445659386954 0.094843219358114 -0.0378855147702411
-0.119697791980696 0.0704196827373408 -0.00143950621097787
-0.110488173908677 0.0466274141905282 0.0290288988565798
-0.0931341312476996 0.021726747819591 0.0516623061873218
-0.0725288430980574 -0.00760776187236829 0.0665058932772927
-0.047808542905903 -0.0367059089198755 0.0775952920697383
-0.0244257697719677 -0.0657473745217525 0.085792243280513
-0.0315410730241333 -0.117828544950646 0.00749469298844551
0.00169518974201136 -0.0290888611309018 -0.0662565940365039
ID=Trogon

LM3=47
0.109131871373921 0.0380113923692347 0.0741112983668862
0.136444439916424 0.0560147913578167 0.0768421103856401
0.161491720763996 0.0617317334596135 0.064799851504176
0.179970975340045 0.0597134876850168 0.0535899305039133
0.198363921751092 0.0506833915808753 0.0342711344488602
0.211223847043998 0.0378338114274566 0.0103053544116632
0.205637973539592 0.0180822154304391 -0.00860982075535555
0.193662563224422 -0.00347776157477099 -0.0173978522593875
0.17868038861571 -0.0241614106975465 -0.0196899371867115
0.160690153135611 -0.049925007486685 -0.0201954038185
0.130543985965227 -0.0806676620678844 -0.0185632168239617
0.0898317229844165 -0.107088352087799 -0.0106964697792627
0.0493318029590872 -0.125146062744969 0.00220586516454902
0.0130110855993778 -0.132344244349178 0.0144140398972386
-0.0174471099206037 -0.129276434814352 0.0249250969241414
-0.0486327664992381 -0.128154126130691 0.0337659440908117
-0.0687890228424316 -0.122312753861285 0.0190561692387003
-0.0833219371902495 -0.112844530548419 0.00882402908068497
-0.0989917090477945 -0.0979480966199128 -0.000613819033810862
-0.118300266489421 -0.0782326222848396 -0.0133673586541689
-0.135325218870031 -0.0508515348912136 -0.0198581436610122
-0.147066642753967 -0.0212286930406291 -0.0209705064378057
-0.153369811959046 0.00633425417380878 -0.0169076857534375
-0.153325652201213 0.032770838459163 -0.00917608200578354
-0.1463188271469 0.0596967758897951 0.000945230433799904
-0.130873292022505 0.0815202584612091 0.0148127904378778
-0.111132728319949 0.095846292230259 0.0284622612891766
-0.0881466596265912 0.0991900113715874 0.0412641227931916
-0.0675480004067796 0.0845928441329448 0.0476299291525827
-0.053308597820659 0.0588701425446498 0.046371102399431
0.165476991198591 0.0399971390764489 -0.0122934495299712
0.166795467112284 0.0344321936311677 -0.0191321009748557
0.155341073049561 0.0533120978147503 -0.0275181764205875
0.125772029997264 0.0842365430980982 -0.047870745745058
0.0938072332449706 0.103910954515939 -0.0609001222370302
0.0427000584486 0.110913043787806 -0.0690942577947228
-0.0121177009895052 0.108825107090064 -0.0628713731801395
-0.0633426005495522 0.0938083548337302 -0.0519213080508997
-0.0988974603976572 0.0685140818626243 -0.0326637183886851
-0.112186357442171 0.0388869139634317 -0.0108959461289789
-0.110603278192462 0.0178633372163184 0.0092798286138449
-0.101641701131803 -0.00307036901772833 0.0226044395265911
-0.0891198810511762 -0.0241806866005908 0.033118076571787
-0.0724982279971122 -0.0423916583020383 0.0434782481474115
-0.0550490958780919 -0.0589133035476729 0.0519677652296234
-0.0416307662516435 -0.104139157692896 0.0137065208174688
0.00686671333403263 -0.0190943018372067 -0.0590887832594345
ID=Zyg_do

LM3=47
0.104823637399097 0.0554748507467986 0.0788653474987771
0.133297227107928 0.0651584469430944 0.0816962940703431
0.155009831030353 0.0689260738398886 0.0683678094421882
0.171130097897167 0.0695136499655304 0.0592058321203104
0.187491261052375 0.0607073605316329 0.0433354456790744
0.192743482074536 0.0465072596283014 0.0169431103673998
0.190012802533872 0.0254774677518725 -0.00402517727049124
0.18273970056332 0.00282710382089936 -0.0139068415483928
0.168007377123377 -0.016759409476551 -0.0176303805322799
0.148969070417684 -0.041405500770989 -0.0182807517787792
0.118486044777733 -0.071956264417325 -0.0158842541363457
0.0795731225415591 -0.101905062549989 -0.00727344661602529
0.0398456097407819 -0.122855461810493 0.00620179473713167
0.00538057964640171 -0.135136564098467 0.0184693040136822
-0.0212922226458594 -0.139258319797126 0.0309061394826914
-0.0459154253055283 -0.133809152115197 0.0428249537852321
-0.0713623756766965 -0.135145956406586 0.0222370199469965
-0.0898804997022252 -0.126879242211517 0.00476431690992761
-0.108081121547062 -0.109768206971509 -0.0139525047868719
-0.129773215178161 -0.0835537466470755 -0.0320652494968627
-0.147848056830882 -0.048684563144367 -0.0417439507743094
-0.154030939618023 -0.0110277771289342 -0.0378184007019395
-0.150538054009922 0.0192833123330812 -0.0240793179031815
-0.143140383905326 0.0428823005774664 -0.00793430222404317
-0.134040022467738 0.0623844127680834 0.00957610444223608
-0.122635635176089 0.0806605276574223 0.0246373452036119
-0.107208599334738 0.0919373198587008 0.0373644537260467
-0.0870646562515547 0.0898266199356137 0.0464180408203823
-0.0683865337522581 0.076716600972194 0.049869992432896
-0.04582146805146 0.0632641753232961 0.0493727514416217
0.162807584479003 0.0515781455377963 -0.0037376872911979
0.16172680792058 0.043465165945223 -0.0138830872139826
0.14884450552663 0.0616777675729211 -0.0266409880279311
0.119674059956747 0.0939970793806231 -0.049731243776605
0.093582643980482 0.109968104597466 -0.07617530176106
0.0452657921409077 0.118673021757095 -0.0856128494997757
-0.00688451771613023 0.115441466275366 -0.0760646163162714
-0.0561069574094394 0.103101047708156 -0.0559873505710597
-0.0936490752251903 0.0832595714995903 -0.0293452218231773
-0.109619963410564 0.0575181055223304 0.00180055679069698
-0.109861319826176 0.031507062552749 0.0220098146372401
-0.100960473081856 0.0148626895706184 0.0429332865641407
-0.0873086499259812 -0.00589077858804566 0.0563151844477957
-0.0711055631946234 -0.0263806287070038 0.0672994743114864
-0.0577656596065694 -0.0477261121372162 0.0742872826811453
-0.0432932136892789 -0.115974280779693 0.0261812660617501
0.00692967903366362 -0.0224099868383408 -0.0732318916101709
ID=Zyg_fe

LM3=47
0.0992805544854596 0.060474277765465 0.0823105242796702
0.130182326748439 0.075535017700452 0.0801634591779359
0.156473523182084 0.0797839194620427 0.0675715093582777
0.173178032461976 0.0753229036214701 0.056415688471412
0.193514851463948 0.0624975136717303 0.0464391334422073
0.201042704121979 0.047844240015362 0.0209123356507741
0.19328461628869 0.0244162164552398 0.00154758944818069
0.178975051732432 0.000149935010166913 -0.00735868435955366
0.163034104786494 -0.0222531995779451 -0.0129586874568934
0.146061240071529 -0.049520814335741 -0.0151333186618106
0.116815589199942 -0.0806742077826576 -0.0119171868838028
0.0790630703981385 -0.109864989112447 -0.00254889010595918
0.0414200124120862 -0.131341354550345 0.00774512331278803
0.0094045406637747 -0.14278691971771 0.0178153419450539
-0.0173367783562017 -0.143318402052694 0.0237183415854017
-0.0451571920976021 -0.141478394896287 0.0268702083167299
-0.0689171715974041 -0.136611832142203 0.0120230457993296
-0.0859691632831479 -0.125696813357075 -0.000627974874569488
-0.108714751323224 -0.114083655525246 -0.0145676569963425
-0.134842686624463 -0.0933386234099827 -0.031938925025242
-0.15561309188384 -0.0592462519581172 -0.0395896314033696
-0.159480073958342 -0.0204988547469801 -0.0383070839437515
-0.151011134813964 0.00976900838797021 -0.0246775981720457
-0.146482355645282 0.0361350161707227 -0.0076615781431938
-0.134236697667047 0.062156155626417 0.00797045165811811
-0.116374323932544 0.0860628049016664 0.0212403074136461
-0.0915703400089314 0.0981270085460369 0.0327470634278423
-0.0640196060685411 0.0995276046329262 0.0412353270467202
-0.0414563096187273 0.0851828693899134 0.0481087686760998
-0.0275392243899868 0.0603212740485979 0.0590969166491198
0.167411695843428 0.0504649479437685 -0.0149884223901911
0.159859946174722 0.0371534756146703 -0.0192590846238824
0.151164555716949 0.0516437971267116 -0.0350975220845443
0.12530358924146 0.0830891305912397 -0.0575776260366061
0.0944312614262486 0.097400418264381 -0.0748856906490651
0.0449777189616475 0.107137677990586 -0.0803411315540239
-0.00777967622020854 0.111425007844656 -0.0677455334423962
-0.0594708518994371 0.104977627807968 -0.048467536890674
-0.0980859684315642 0.0814615140886809 -0.0276089822263553
-0.111813781915762 0.0487901194784386 -0.00334676973298094
-0.109221949462701 0.0258273353324599 0.0203061640660943
-0.0988444003104254 0.00293796465931311 0.0362750158256947
-0.0846249693474376 -0.0183065627573532 0.0509429190462575
-0.0668136793127666 -0.039511867465227 0.0600612860076656
-0.0500411715308892 -0.0607275854662116 0.0662831908657899
-0.0351326154053315 -0.116837241848509 0.0128222911339607
0.00336412127519567 -0.0250122539108463 -0.0670541564362154
ID=Zyg_ka

LM3=47
0.0934242538728687 0.0427556126577321 0.0694672419677152
0.114535036458251 0.0623202472017707 0.0689104261058748
0.137795592379942 0.0706387353511128 0.0583226744079955
0.154320537273569 0.0660123359559921 0.0491611804351978
0.173218641714317 0.0561309161331084 0.0330786682982215
0.186129233391683 0.0387011275022597 0.0108556053542609
0.19181342636849 0.014398403811456 -0.0028869508900138
0.185570319078788 -0.0085017628940579 -0.00974990310104551
0.173793619056039 -0.0297780991603365 -0.0128612961553571
0.156202923106591 -0.0554209171480983 -0.0147418230709087
0.12633508858279 -0.0860831790579342 -0.0124673371609162
0.0869761551559338 -0.114843539068621 -0.00413292204208593
0.0461100781906728 -0.134345568066981 0.00809677960400114
0.00965572915785144 -0.143772367658089 0.0183379877797098
-0.0196570647018034 -0.144928580932027 0.0264192184458896
-0.0470152823445065 -0.141870982047735 0.0355878670678845
-0.0699799020285294 -0.13873259712102 0.0190971551401438
-0.0862791539293532 -0.129200682171823 0.00317174041901803
-0.106450605052972 -0.113342432431013 -0.012647169438282
-0.129026026230382 -0.0846633596961632 -0.0282867602058408
-0.14917562366378 -0.0482859101678348 -0.0397066627439324
-0.158470586370845 -0.0087805445096117 -0.0381452715924353
-0.158641070047695 0.0227604131405723 -0.0253105935281173
-0.151730703402623 0.0450789905774667 -0.00879735218760462
-0.142964716976213 0.0655548996633136 0.00540438878188216
-0.129176949916304 0.0820512391746477 0.0169928141084036
-0.113667564147559 0.0929579661308351 0.0268516626384313
-0.0960818698529741 0.0744930334378111 0.035958842264114
-0.0694119762202019 0.059264781593192 0.0444188645487584
-0.0403146978411077 0.0681698463921508 0.0544965259602564
0.156791666605575 0.0456827605512702 -0.00749949655972676
0.155771525155889 0.0405650671749534 -0.0127575429750626
0.145972684120758 0.0513910554260728 -0.0307924836621962
0.121051209641605 0.085592862687213 -0.0539876902666257
0.0908253735825482 0.104978062137262 -0.0712160653864952
0.0423531872304668 0.114684968144938 -0.0776438319307919
-0.0105700619678986 0.117994285108385 -0.0678383205309033
-0.0627933543988177 0.112135117264323 -0.0472343886151249
-0.104942776657752 0.0902124950341646 -0.0271951075301626
-0.124078548679287 0.0593050133632255 -0.00178480347916328
-0.119254502612969 0.0333386075085275 0.0206383967843974
-0.103576627941852 0.0122817061328606 0.0400768228690662
-0.0836666252488752 -0.0106942162588282 0.056369118789784
-0.0675377160374221 -0.0385554350635031 0.068985142532204
-0.0467338647023843 -0.062453408721456 0.0774176955534437
-0.0436535308212347 -0.125060042025079 0.0192631960806044
0.0083161983326468 -0.0251106008765507 -0.0814598801897587
ID=Zyg_ni

LM3=47
0.093345289790913 0.0609611489471478 0.0801771726273799
0.123422139013641 0.080144385724181 0.0858605683909966
0.151277591536451 0.0854908426672223 0.0800298376800335
0.166616846062917 0.0822066279939926 0.0664520747414075
0.183505383840992 0.0719965289452425 0.0455372623437177
0.192796039674249 0.0513656025222807 0.0167130244725448
0.186472928799146 0.0262204139965106 -0.00906307782813094
0.171885861496167 -0.00105911867553108 -0.0180722819095629
0.157231637078931 -0.0264821140713318 -0.0209908492169637
0.140348477473607 -0.0548751220358734 -0.0210427601987928
0.116665126931152 -0.0895439736225282 -0.0137247107476907
0.0847592633857349 -0.12405969311553 -0.00321974593989943
0.0495118980569822 -0.148726329998513 0.00866870287039092
0.0158965701108995 -0.159912267038862 0.0167355813699139
-0.0126613401836563 -0.160702114161914 0.020779187581583
-0.0428048305287831 -0.154916958253798 0.0226234652640316
-0.0665133397365947 -0.148085169850179 0.00945741327807072
-0.0835106431394573 -0.138489983548121 -0.00316398287754942
-0.101878532906937 -0.11967167274187 -0.013490738126518
-0.123509333711982 -0.0907921010741381 -0.0254171797636166
-0.144533175373216 -0.0548406345164253 -0.034855359803649
-0.154414996147672 -0.0139787880091706 -0.0363969249892626
-0.153998124183258 0.0224945803702768 -0.0270136198327847
-0.145989060126068 0.0519948630485911 -0.0121136965458342
-0.138406363239724 0.0784701517182942 0.00460834234831314
-0.122342314721183 0.0982290405862622 0.0190671779383518
-0.102033971656595 0.109369461867669 0.0291572364503718
-0.0797298324182092 0.109744376652509 0.0382463192097184
-0.061342652180081 0.0929499281845998 0.0429637105094641
-0.0392786367221064 0.0749942012353709 0.0444064426298489
0.153664556023358 0.0471291773463229 -0.0263120546773497
0.146517836795659 0.0389716965863637 -0.0292687386592154
0.131979572508714 0.0448572952886238 -0.040366837328945
0.109717371540769 0.078071807778911 -0.0522569122758461
0.0820401626817711 0.0983468593767659 -0.0631090123937568
0.0380511117640098 0.106608706386635 -0.0696969207564449
-0.00904952796092435 0.108303407131027 -0.0613231538028264
-0.053441684984142 0.10282926234926 -0.0423821804485828
-0.0868351476060789 0.0838754179267514 -0.0237760278056639
-0.0996374921008905 0.060593613249154 -0.0016090891108582
-0.0974959440766138 0.0374912502235424 0.0178640876195506
-0.090973433853607 0.013522505497151 0.0372308473577605
-0.0795655166838712 -0.012401322381655 0.0513865380022552
-0.0610988490052748 -0.0374923028478431 0.059992179718646
-0.048193290553958 -0.0645584553618155 0.0667438905468274
-0.0321193697747687 -0.121616702802528 0.00165224294802999
0.00701233111656151 -0.0279531615374326 -0.0616709901415333
ID=Zyg_qu

LM3=47
0.113634183659606 0.0535066214601444 0.0855784682743977
0.142388487638732 0.0663622010528803 0.0887811214958486
0.164380518619662 0.0685859675096762 0.0752667907433773
0.175910845144674 0.0681090310699142 0.0625761516838785
0.188979126010924 0.0606753743155362 0.0425364000371007
0.194463510390985 0.0462097147471565 0.0141420186449659
0.191012979665474 0.0239784920519428 -0.00777984303923382
0.174829090858017 0.00289293891854052 -0.0170168860828364
0.161241979549646 -0.0204370134913804 -0.0206553131793158
0.143681714984986 -0.0470107123797193 -0.0218369029702091
0.119139985373781 -0.0809340922091172 -0.0199609869300679
0.0853196135556085 -0.113234714910802 -0.00973435588986955
0.0486993334773431 -0.1377105050353 0.000288119913373968
0.0139625559318021 -0.147842443805542 0.0100619317986685
-0.0145378757936475 -0.148821045878553 0.0217148261879742
-0.0421586380140831 -0.13470858752115 0.0352368553892845
-0.0653239778394655 -0.13734200850622 0.0156446987708096
-0.0803166691948793 -0.127738455543929 -0.0016277485696992
-0.0949539307934987 -0.109566777330376 -0.0186374180211175
-0.116773632576226 -0.0839122265791511 -0.0340903804794252
-0.140572127303268 -0.0517427405956474 -0.0412868028424374
-0.154485294552664 -0.0152141476296513 -0.0386230796368075
-0.154227415034587 0.0172516219762601 -0.0296300023765891
-0.146970702672562 0.0440833753783421 -0.0187480995179841
-0.136787728874729 0.0690457685950936 -0.00585301459476269
-0.121474905250272 0.0902106334022246 0.00861566430391015
-0.101341784672867 0.101960334418083 0.0243541652617429
-0.0778098994816726 0.101259677754583 0.0377604501764044
-0.0592311820657477 0.0866828276254323 0.0467003521389145
-0.0400439500260654 0.0694275905447106 0.0539899935858342
0.162186292249277 0.0500162988552849 -0.0152623864015411
0.155016229252096 0.0406888833805773 -0.022792179066368
0.137431886164902 0.0496507035099479 -0.0355090003881067
0.10831587265244 0.0791391513045592 -0.0474082832286538
0.0776466474694137 0.0950520116626236 -0.0604156425823495
0.0323512089025044 0.104113981164216 -0.0715056691289031
-0.0168376897681422 0.106368719770856 -0.0635761847950777
-0.065600179056343 0.101276144923134 -0.0521100595130192
-0.10147551194939 0.0822241191300547 -0.0353310156813069
-0.112684145832997 0.0552703430078362 -0.00999067013817457
-0.109910669019427 0.0341134524356015 0.0159671502318701
-0.0949543831346752 0.0167125977261368 0.0413291584927298
-0.0782591109776533 -0.0091513378705237 0.0589509617449048
-0.0607358512983307 -0.0364731274256399 0.0721712815302616
-0.0447356545943116 -0.0649950233335801 0.0743146063888648
-0.0331348689512223 -0.116908756878031 0.0132757165087875
0.0118953567278595 -0.0176477475879767 -0.0624604560208921
ID=Zyg_va

LM3=47
0.104622198763313 0.0662071853357133 0.0800491085517104
0.133036070570143 0.0762034120308999 0.0802843644052662
0.152852696903424 0.0739357161236439 0.0647939679608698
0.170197141948734 0.0692382839260117 0.0575419377286002
0.187100643194282 0.0636586938957731 0.0394678044793759
0.19388845807387 0.0511058453577571 0.0138693457280441
0.189244637164564 0.0284225578416099 -0.00433091001550903
0.177840247724564 0.00421870767687431 -0.0105657247425479
0.169122531962064 -0.0204530732185187 -0.0120445643030388
0.152964788255642 -0.0465694675157488 -0.0162286565244746
0.12776026971405 -0.0794056504930887 -0.00994657183300725
0.0927833978652419 -0.110971524597343 0.00228870687880348
0.0532868753425559 -0.131935388367082 0.0115716810693957
0.0181032311220259 -0.140813145889341 0.0202074727930711
-0.0100756059467324 -0.14450589787995 0.0247058193444472
-0.0391053343457223 -0.141114465566772 0.0254273869327468
-0.0647946917626602 -0.135773563209449 0.0116925061176337
-0.0830558043854272 -0.126129788437939 -0.000647429551211911
-0.104354081572271 -0.110222017031758 -0.0138033492461951
-0.131574276553175 -0.0848371147295379 -0.0265595484211917
-0.154288117208299 -0.0483318156488357 -0.0340435899568328
-0.163981655075101 -0.00692691209134472 -0.0328597231308605
-0.160662705603547 0.0285187165299285 -0.0217808427765091
-0.148732020880396 0.0556036535958127 -0.00885076050691708
-0.138075757903723 0.0797889191207226 0.00327521079692377
-0.122695615053213 0.0967871434162874 0.0156935259547904
-0.104713096027872 0.105389399617113 0.0289921131411225
-0.0824099881571017 0.0988284571163904 0.0405362097807711
-0.0626745129669518 0.0833950396833063 0.049833813345699
-0.0407953721992426 0.0649226954261072 0.0532846972039932
0.156264633879923 0.0547650729682905 -0.00303225252125773
0.151983771232047 0.0448294068657443 -0.0118567372781289
0.142929933282181 0.0563107792075421 -0.0321894344271087
0.111048436536371 0.0794475369718198 -0.0521439597350308
0.0790515872217084 0.0926341743207028 -0.0638911895827798
0.0340151561036263 0.103617273153175 -0.0730667548636586
-0.0145403235448505 0.108297760745507 -0.0671772097347192
-0.0593750272755954 0.103915240130925 -0.0458425513573747
-0.0939724876242326 0.0901320842601886 -0.0223448129020732
-0.106659156484571 0.0647982386556048 -4.64238478165603e-05
-0.103836461179934 0.0414191192130829 0.0190618013476465
-0.0919294880516082 0.0201371803630721 0.0388629234811226
-0.0813687548994268 -0.00672497666368007 0.0508738543455604
-0.0674258650969971 -0.0324117676913149 0.0582218397529548
-0.0504872822291497 -0.0543284519025315 0.063928797313809
-0.0335988350143786 -0.121892385506173 0.00896029191545654
0.00909693088999591 -0.0217295085848599 -0.0725676152414399
ID=Zyg_vi
