# Supplementary material for: The specialized inner ear labyrinth of worm-lizards (Amphisbaenia: Squamata)
Source: PLoS One. 2024 Nov 14;19(11):e0312086. doi: 10.1371/journal.pone.0312086 (PMC11563369; doi:10.1371/journal.pone.0312086)
Supplement: S2 File — (XLSX) [file pone.0312086.s002.xlsx]

## Sheet: Sheet1
Abbreviations in PCA	Abbreviations in TPS file	Species names	Ecology	Source
1	1	Acanthophis antarcticus	Generalist	Cogger (2014)
2	2	Acontias meleagris	Fossorial	Brock (1939), Vitt and Caldwell (2009)
3	3	Acrochordus arafurae	Aquatic	Cogger (2014)
4	4	Acutotyphlops subocularis	Fossorial	O'Shea (1996)
5	5	Ahaetulla prasina	Arboreal	Seigel & Collins (1993)
6	6	Aipysurus fuscus	Aquatic	Cogger (2014)
7	7	Anguis fragilis	Generalist	Vitt and Caldwell (2009)
8	8	Anilios bicolor	Fossorial	Cogger (2014)
9	9	Anilius scytale	Fossorial	O'Shea (2007)
10	10	Anniella pulchra	Fossorial	Vitt and Caldwell (2009)
11	11	Anomochilus leonardi	Fossorial	O'Shea (2007)
12	12	Aprasia inaurita	Fossorial	Cogger (2014)
13	13	Aspidites ramsayi	Fossorial	Bruton et al. (2013)
14	14	Boiga irregularis	Arboreal	Cogger (2014)
15	15	Brachyurophis australis	Fossorial	Cogger (2014)
16	16	Calabaria reinhardtii	Fossorial	O'Shea (2007)
17	17	Calliophis maculiceps	Fossorial	Smith (1943)
18	18	Candoia carinata	Arboreal	O'Shea (2007)
19	19	Causus rhombeatus	Generalist	Branch (1998)
20	20	Cerberus rynchops	Semiaquatic	Cogger (2014)
21	21	Chrysopelea paradisi	Arboreal	Stuebing and Inger (1999)
22	22	Corucia zebrata	Arboreal	Hagen and Bull (2011)
23	23	Ctenophorus decresii	Generalist	Cogger (2014)
24	24	Ctenotus spaldingi	Generalist	Cogger (2014)
25	25	Cylindrophis ruffus	Fossorial	O'Shea (2007)
26	26	Dendrelaphis calligastra	Arboreal	Cogger (2014)
27	27	Dibamus novaguineae	Fossorial	Vitt and Caldwell (2009)
28	28	Dipsas pavonina	Arboreal	Duellman (1978)
29	29	Draco walkeri	Arboreal	McGuire et al. (2007)
30	30	Echiopsis curtus	Generalist	Cogger (2014)
31	31	Emydocephalus annulatus	Aquatic	Cogger (2014)
32	32	Pseudoferania polylepis	Semiaquatic	Cogger (2014)
33	33	Ephalophis greyi	Semiaquatic	Cogger (2014)
34	34	Erpeton tentaculatum	Aquatic	Smith (1943)
35	35	Eryx colubrinus	Fossorial	O'Shea (2007)
36	36	Eunectes murinus	Semiaquatic	O'Shea (2007)
37	37	Fordonia leucobalia	Semiaquatic	Cogger (2014)
38	38	Heloderma suspectum	Generalist	Vitt and Caldwell (2009)
39	39	Hemiaspis signata	Generalist	Cogger (2014)
40	40	Homoroselaps lacteus	Fossorial	Branch (1998)
41	41	Hoplocephalus bitorquatus	Arboreal	Cogger (2014)
42	42	Hydrelaps darwinensis	Semiaquatic	Cogger (2014)
43	43	Hydrophis platurus	Aquatic	Cogger (2014)
44	44	Intellagama lesueurii	Semiaquatic	Cogger (2014)
45	45	Latastia longicaudata	Generalist	Baha El Din (2006)
46	46	Laticauda colubrina	Semiaquatic	Cogger (2014)
47	47	Leptophis ahaetulla	Arboreal	Duellman (1978), Seigel & Collins (1993)
48	48	Lerista timida	Fossorial	Cogger (2014)
49	49	Liotyphlops beui	Fossorial	Parpinelli and Marques (2008)
50	50	Loxocemus bicolor	Fossorial	O'Shea (2007)
51	51	Lycodon aulicus	Generalist	Cogger (2014)
52	52	Morelia viridis	Arboreal	Cogger (2014), O'Shea(2007)
53	53	Myron richardsoni	Semiaquatic	Cogger (2014)
54	54	Naja siamensis	Generalist	Das (2010)
55	55	Natrix natrix	Semiaquatic	Schleich et al. (1996)
56	56	Notechis scutatus	Generalist	Cogger (2014)
57	57	Oligodon taeniatus	Generalist	Das (2010)
58	58	Oxybelis aeneus	Arboreal	Seigel & Collins (1993)
59	59	Pantherophis guttatus	Generalist	Behler (1979)
60	60	Parahydrophis mertoni	Aquatic	Cogger (2014)
61	61	Pareas margaritophorus	Arboreal	Vitt and Caldwell (2009), Das (2010)
62	62	Psammodynastes pulverulentus	Generalist	Das (2010)
63	63	Pseudonaja mengdeni	Generalist	Cogger (2014)
64	64	Pygopus schraderi	Generalist	Cogger (2014)
65	65	Python molurus	Generalist	O'Shea (2007)
66	66	Shinisaurus crocodilurus	Semiaquatic	Das (2010)
67	67	Simoselaps bertholdi	Fossorial	Cogger (2014)
68	68	Suta suta	Generalist	Cogger (2014)
69	69	Teretrurus sanguineus	Fossorial	Smith (1943)
70	70	Thecadactylus rapicauda	Arboreal	De Avila-Pires (1995)
71	71	Tiliqua adelaidensis	Generalist	Cogger (2014)
72	72	Toxicocalamus loriae	Fossorial	O'Shea et al. (2015)
73	73	Trilepida dimidiatum	Fossorial	Pinto and Fernandes (2012)
74	74	Trimeresurus purpureomaculatus	Arboreal	O'Shea (2005)
75	75	Tropidophis haetianus	Generalist	O'Shea (2007)
76	76	Varanus gilleni	Generalist	Cogger (2014)
77	77	Vermicella annulata	Fossorial	Cogger (2014)
78	78	Xenopeltis unicolor	Fossorial	O'Shea (2007)
79	Amp_al	Amphisbaena alba	Fossorial	Kearney (2003)
80	Amp_ca	Amphisbaena caeca	Fossorial	Kearney (2003)
81	Amp_fu	Amphisbanea fuliginosa	Fossorial	Kearney (2003)
82	Amp_ve	Amphisbaena vermicularis	Fossorial	Kearney (2003)
83	Anops	Anops kingi	Fossorial	Kearney (2003)
84	Bip_bi	Bipes biporus	Fossorial	Kearney (2003)
85	Bip_ca	Bipes canaliculatus	Fossorial	Kearney (2003)
86	Bla_ci	Blanus cinereus	Fossorial	Kearney (2003)
87	Cad_bl	Cadea blanoides	Fossorial	Kearney (2003)
88	Dip_za	Diplometopon zarudnyi	Fossorial	Kearney (2003)
89	Geo_ac	Geocalamus acutus	Fossorial	Kearney (2003)
90	Lepost	Leposternon microcephalum	Fossorial	Kearney (2003)
91	Rhineu	Rhineura floridana	Fossorial	Kearney (2003)
92	Trogon	Trogonophis wiegmanni	Fossorial	Kearney (2003)
93	Zyg_do	Zygaspis dolichomenta	Fossorial	Kearney (2003)
94	Zyg_fe	Zygaspis ferox	Fossorial	Kearney (2003)
95	Zyg_ka	Zygaspis kafuensis	Fossorial	Kearney (2003)
96	Zyg_ni	Zygaspis nigra	Fossorial	Kearney (2003)
97	Zyg_qu	Zygaspis quadrifrons	Fossorial	Kearney (2003)
98	Zyg_va	Zygaspis vandami	Fossorial	Kearney (2003)
99	Zyg_vi	Zygaspis violacea	Fossorial	Kearney (2003)
REFERENCES:
Amarasinghe, A.A.T., P.D. Campbell, J. Hallermann, I. Sidik, J. Supriatna, I. Ineich (2015). Two new species of the genus Cylindrophis Wagler, 1828 (Squamata: Cylindrophiidae) from Southeast Asia. Amphibian & Reptile Conservation 9:34-51.
Avila-Pires, T.C.S. (1995). Lizards of Brazilian Amazonia (Reptila: Squamata). Zoologische Verhandelingen, pp. 706.
Baha El Din, S. (2006). A Guide to the Reptiles and Amphibians of Egypt. The American University in Cairo Press, pp. 359.
Behler, J.L. (1979). National Audubon Society Field Guide to Reptiles and Amphibians: North America. Chanticleer Press, pp. 743.
Branch, B. (1998) Field Guide to Snakes and Other Reptiles of Southern Africa. Struik Publishers, pp. 399.
Bruton, M.J. (2013). Arborealreality, excavation, and active foraging: novel observations of radiotracked woma pythons Aspidites ramsayi. Memoirs of the Queensland Museum - Nature 56:313-329.
Brock, G. T. (1941). The skull of Acontias meleagris, with a study of the affinities between lizards and snakes. Journal of the Linnean Society of London, Zoology 41: 71-88.
Cogger, H.G. (2014). Reptiles and Amphibians of Australia. CSIRO Publishing, pp. 1033.
Das, I. (2010). A Field Guide to the Reptiles of South-East Asia. New Holland Publishers, pp. 376.
Duellman, W.E. (1978). The Biology of an Equatorial Herpetofauna in Amazonian Ecuador. University of Kansas Publications, pp. 352.
Hagen, I.J., C.M. Bull (2011). Home ranges in the trees: radiotelemetry of the prehensile tailed skink, Corucia zebrata. Journal of Herpetology 45:36-39.
Kearney, M. (2003). Diet in the amphisbaenian Bipes biporus. Journal of Herpetology 37:404-408.
Kieckbush, M., S. Mecke, L. Hartmann, L. Ehrmantraut, M. O'Shea, H. Kaiser (2016). An inconspicuous, conspicuous new species of Asian pipesnake, genus Cylindrophis (Reptilia: Squamata: Cylindrophidae), from the south coast of Jawa Tengah, Java, Indonesia, and an overview of the tangled taxonomic history of C. ruffus (Laurenti, 1768). Zootaxa 4093:1-25.
O'Shea, M., Warrell D.A., Lalloo D.G. (1996). A Guide to the Snakes of Papua New Guinea. Independent Publishing House, pp.
O'Shea (2005). Venomous Snakes of the World. Princeton University Press, pp. 160.
O'Shea (2007). Boas and Pythons of the World. Princeton University Press, pp. 160.
O'Shea, M., F. Parker, H. Kaiser (2015). A new species of the New Guinea worm-eating snake, genus Toxicocalamus (Serpentes: Elapidae), from the Star Mountains of Western Province, Papua New Guinea, with a revised dichotomous key to the genus. Bull. Mus. Comp. Zool. 161:241-264.
McGuire, J.A., R.M. Brown, Mumpuni, A. Riyanto, N. Andayani (2007). The flying lizards of the Draco lineatus group (Squamata: Iguania: Agamidae): a taxonomic revision with descriptions of two new species. Herpetological Monographs 21:179-212.
Parpinelli, L., O.VA.V. Marques (2008). Seasonal and daily activity in the pale-headed blindsnake Liotyphlops beui (Serpentes: Anomalepidae) in southeastern Brazil. South American Journal of Herpetology 3:207-212.
Pinto, R.R., R. Fernandes (2012). A new blind snake species of the genus Tricheilostoma from Espinaço Range, Brazil and taxonomic status of Rena dimidiata (Jan, 1861) (Serpentes: Epictinae: Leptotyphlopidae). Copeia 1:37-48.
Russell D.A. (1967). Systematics and Morphology of American Mosasaurs. Bulletin of the peabody Museum of Natural History 23:1-241.
Schelich, H.H., W. Kästle, K. Kabisch (1996). Amphibians and Reptiles of North Africa. Koeltz Scientific Publishers, pp. 630.
Seigel, R.A., J. T. Collins (1993). Snakes: Ecology and Behavior. The Blackburn Press, pp. 414.
Smith, M.A. (1943). The Fauna of British India., Ceylon and Burma. Today and Tomorrow's Printers and Publishers, pp. 583.
Stuebing, R.B., R.F. Inger (1999). A Field Guide to the Snakes of Borneo. Natural History Publications, pp. 254.
Vitt, L.J., J.P. Caldwell (2009). Herpetology: and Introductory Biology of Amphibians and Reptiles. Elsevier, pp. 697.

## Sheet: Sheet2
Am.al.	Amp_al	Amphisbaena alba	Fossorial	Kearney (2003)		lowland areas with forests, low hills with pastures or savanna (Murphy, 1997). They can also be found in altered cultivated or secondary forest areas
Am.ca.	Amp_ca	Amphisbaena caeca	Fossorial	Kearney (2003)		lowland areas with forests, low hills with pastures or savanna (Murphy, 1997). They can also be found in altered cultivated or secondary forest areas
Am.fu.	Amp_fu	Amphisbanea fuliginosa	Fossorial	Kearney (2003)		densely vegetative areas and sometimes areas such as cattle ranches
Am.ve.	Amp_ve	Amphisbaena vermicularis	Fossorial	Kearney (2003)		Flooded Grasslands and Savannas Tropical and Subtropical
An.ki.	Anops	Anops kingi	Fossorial	Kearney (2003)		Rocky soils
Bi.bi.	Bip_bi	Bipes biporus	Fossorial	Kearney (2003)		under rocks or logs
Bi.a.	Bip_ca	Bipes canaliculatus	Fossorial	Kearney (2003)		sandy soils with abundant leaf litter;
Bl.ci.	Bla_ci	Blanus cinereus	Fossorial	Kearney (2003)		0 cm and 10 cm of soil and underneath rocks varying in thickness from 10 cm to 20 cm.
Ca.bl.	Cad_bl	Cadea blanoides	Fossorial	Kearney (2003)		Deserts and Xeric Shrublands Flooded Grasslands and Savannas Mangroves
Di.za.	Dip_za	Diplometopon zarudnyi	Fossorial	Kearney (2003)		arid habitats , sand dunes
Ge.ac.	Geo_ac	Geocalamus acutus	Fossorial	Kearney (2003)		Tropical and Subtropical Moist Broadleaf Forests
Le.mi.	Lepost	Leposternon microcephalum	Fossorial	Kearney (2003)		Deserts and Xeric Shrublands
Rh.fl.	Rhineu	Rhineura floridana	Fossorial	Kearney (2003)		soil sand or leaf mold substrate
Tr.wi.	Trogon	Trogonophis wiegmanni	Fossorial	Kearney (2003)		Mediterranean-type shrubby vegetation, temperate grassland, sandy shores, arable land, and pastureland.
Zy.do.	Zyg_do	Zygaspis dolichomenta	Fossorial	Kearney (2003)		Deserts and Xeric Shrublands
Zy.fe.	Zyg_fe	Zygaspis ferox	Fossorial	Kearney (2003)		Deserts and Xeric Shrublands
Zy.ka.	Zyg_ka	Zygaspis kafuensis	Fossorial	Kearney (2003)		Deserts and Xeric Shrublands
Zy.ni.	Zyg_ni	Zygaspis nigra	Fossorial	Kearney (2003)		Deserts and Xeric Shrublands
Zy.qu.	Zyg_qu	Zygaspis quadrifrons	Fossorial	Kearney (2003)		Deserts and Xeric Shrublands
Zy.va.	Zyg_va	Zygaspis vandami	Fossorial	Kearney (2003)		Deserts and Xeric Shrublands
Zy.vi.	Zyg_vi	Zygaspis violacea	Fossorial	Kearney (2003)		Deserts and Xeric Shrublands
